# Supplementary material for: Chemoenzymatic modular assembly of O-GalNAc glycans for functional glycomics
Source: Nat Commun. 2021 Jun 11;12:3573. doi: 10.1038/s41467-021-23428-x (PMC8196059; doi:10.1038/s41467-021-23428-x)
Supplement: Supplementary file 3 — Source Data [file 41467_2021_23428_MOESM3_ESM.xlsx]

## Sheet: Figure 6
Compound #	STL			PNA			JACALIN
6-T	201	1287	7	137	135	263	25931.9	28386.5	26257.8
6	83	140	419	339	186	203	22609.1	21599	18281.7
25-T	22	3	31	57	0	109	12.05	11.75	13.04
25	89	132	58	62	145	183	9.59	3.64	0.74
1-T	255	11	20	18719	20625	18067	28963.4	31079.7	30837.4
1	270	43	61	13997	15447	14809	18937.9	28401.6	20381
26	18	1	14	3	0	3	6441.16	7134.05	6401.22
27	70	84	83	92	122	111	20616.2	21201.2	20509.2
28	8	20	4	5	14	4	11.38	14.55	9.36
29	0	1	0	8	3	2	10.89	35.38	11.76
30	0	0	0	0	0	0	21741.8	21384.7	17338.9
31	0	0	0	1	0	0	27.74	61.69	53.45
32	0	0	0	1	0	0	1975.96	2015.31	3945.42
33	0	0	0	0	2	0	5.05	10.02	2.76
34	0	1	0	1	3	0	8.31	1.29	2.9
35	0	3	0	2	0	3	28814.7	29131	25962.2
36	2	0	0	0	1	0	27954.5	28390.8	28756.7
37	1	0	1	1	0	1	28371.7	28569.5	24774.5
38	0	1	4	2	1	5	20170.2	20349.8	22244.4
39	0	0	0	2	1	0	27524.6	27903.5	27334.6
40	15	3	0	15	5	5	22249	22439	19228.1
41	0	0	0	2	1	0	27826.9	27838.8	25971.8
42	0	0	0	0	0	0	30026.7	30629	29739.9
43	0	1	0	2	1	3	30037.3	31805.3	30325.1
44	1	0	1	1	0	0	28799.8	29203.7	28234.9
2-T	1	0	0	9072	12176	13437	17.33	0	14.93
2	2	0	1	21720	15317	22130	0.62	8.33	6.92
45	0	0	0	3	19	0	9.71	25.94	5.8
46	32	29	25	2	24	0	31.65	40.52	24.49
47	4352	4131	4569	15	14	28	0	41.56	28.42
48	6181	5916	7822	21	20	10	16.7	20.16	13.81
49	1309	368	2656	8	12	24	12.6	22.25	11.83
50	4747	5689	4488	187	177	120	14.62	10.28	9.51
51	9050	10701	8433	0	11	13	24.44	22.96	9.11
52	2	1	2	2	4	1	6.7	3.95	0
53	3	2	6	84	50	63	5.53	14.13	0.17
54	5771	5020	4803	19	10	9	9.76	11.02	0
55	11	3	18	15	12	15	11.15	36.6	18.21
56	7118	6921	7842	7	18	7	12.04	16.14	5.79
57	4356	4034	5285	28	22	13	9.16	23.56	7.04
58	3	0	8	4	0	21	14.35	10.11	19.62
59	3	10	0	0	0	8	12.02	20.92	3.68
60	1538	4023	2794	24926	23857	20664	5.69	7.25	5.34
61	6141	4247	4861	22406	19503	22669	47.27	2.53	13.14
62	1	0	3	24032	23240	22201	6.83	11.27	0.28
63	0	24	0	0	0	8	11.16	12.59	0
64	3450	4152	4603	0	34	0	65.27	49.95	64.44
65	0	1	0	1	36	34	59.52	71.58	54.69
3-T	0	1	3	0	0	0	29302.6	28671.8	29482.2
3	0	0	0	1	0	1	29361.8	29853.8	29813.1
66	0	0	0	0	0	1	266.11	356.33	346.26
67	6	0	0	0	0	2	950.46	979.98	879.83
68	0	1	0	0	0	0	29629.9	30151.2	29109.8
69	0	0	0	2	1	1	24443.7	25517.9	24688.6
70	0	1	0	1	0	0	17955.6	18307.5	18119.8
71	0	2	0	1	2	3	27949.5	27537.7	29280.7
72	2	1	1	0	0	0	23108.1	23946.9	22932.2
73	0	0	0	0	1	2	22861.8	23582.6	22511.4
74	2	3	2	1	0	2	21630.6	21282.9	22416.3
75	0	1	0	0	1	0	23814	23632.2	21085
76	0	1	0	0	0	0	29881.7	29101.5	29138.7
77	0	0	0	0	1	0	24665.4	24537.7	24345.3
78	0	12	0	0	6	15	9233.94	9811.39	9585.84
79	1	9	1	2	11	3	21892.8	22651.4	19895.7
4-T	3	1	0	0	0	0	11.63	4.06	3.85
4	10	18	12	17	25	12	14.02	31.2	14.44
80	4556	4318	3558	19	41	5	55.72	65.27	4.69
81	1394	300	2482	0	1	1	38.14	53.46	0
82	21	34	8	35	2	37	69.89	3.2	70.91
83	33	33	530	35	45	12	18.15	36.95	17.05
84	31	44	31	17	40	42	89.6	38.84	14.55
85	478	1333	0	35	39	25	79.15	95.87	67.43
86	0	29	12	33	1	38	44.1	39.8	34.26
87	5004	4628	4122	38	41	22	481.57	523.84	446.86
88	14	8	6	9	19	13	9.16	21.45	3.4
89	2	41	18	7	35	17	19.11	20.2	24.51
5	1	1	1	0	0	4	9.02	5.4	8.84
90	5498	5265	9486	2	0	0	7.56	11.36	0.53
91	8275	7056	8077	18	1	2	16.22	67.31	4.43
92	3018	3512	1962	0	0	0	3.7	5.11	2.39
93	0	0	0	0	28	50	153.77	168.42	120.78
94	3873	3703	3452	0	2	3	20.16	16.02	7.68
95	2146	3110	1432	2	3	3	0	5.28	0
96	3718	4144	3545	38	55	44	0	48.74	167.32
97	0	0	0	0	1	1	75.74	70.94	96.72
98	4309	4121	5143	3	1	0	6.96	1.57	11.54
99	3	0	3	1	0	0	4.06	1.82	6.46
100	0	3	0	0	1	2	11.64	7.73	1.34
101	5572	4281	5791	13	27	16	29.06	68.09	138.13
PPA	2	4	0	0	0	2	24234.3	25099.7	24272.6
RPAP	0	0	5	1	0	3	23850.5	23242.3	23451.8
B	2997	3312	5437	4667	5330	6292	20636	18578.5	20009.7
H	161	227	316	384	168	195	2404.35	2268.39	1099.24
M	227	226	185	183	192	126	1155.07	1182.6	938.42
PC	5186	5761	5556	3227	4963	6028	7265.7	6495.52	7409.44
NC	0	0	0	0	0	0	30.59	171	0

## Sheet: Figure 7
	NS01		CS01		NS02		CS02		NS03		CS03		NS04		CS04		NS05		CS05		NS07		CS07		NS08		CS08		NS09		CS09		ns28		ns25		ns29		ns20		ns30		ns21		cs16		ns18		cs12
	AVE	SD	AVE	SD	AVE	SD	AVE	SD	AVE	SD	AVE	SD	AVE	SD	AVE	SD	AVE	SD	AVE	SD	AVE	SD	AVE	SD	AVE	SD	AVE	SD	AVE	SD	AVE	SD	AVE	SD	AVE	SD	AVE	SD	AVE	SD	AVE	SD	AVE	SD	AVE	SD	AVE	SD	AVE
6-T	464.333	411.156	73.6667	40.501	429.667	366.623	2192.33	220.926	215	197.818	1022	79.0759	943.333	211.77	1232.33	227.139	41	50.8626	871.333	216.796	668	65.8711	406.667	132.787	1296.33	24.1109	610.333	57.1431	1263	484.248	829	69.8642	1951	610.253	638.667	407.792	81	205.007	4615.67	458.993	1169.33	167.837	122	88.6115	178.333	133.59	3078	245.514	1484
6	1313	190.549	216	453.077	600	124.503	3261.33	353.012	590.333	70.7272	1117.67	35.7258	1384.33	116.363	3036.33	586.452	932.667	335.211	3356.33	225.779	621	551.155	521.667	141.931	2080.33	251.321	29117.3	2314.14	15084.3	1223.32	2346.33	257.143	1723.33	389.564	1878	73.7496	1149	457.315	1933.67	305.31	21300.3	1812.08	187.333	176.597	5551.67	785.865	6545.67	495.504	4303
25-T	175	46.0326	104.667	117.172	111.667	116.423	132.667	91.5933	44.3333	28.3608	95	83.5045	-86.3333	118.896	1008.67	807.453	198.667	55.3203	-130.333	209.863	133.333	51.8298	1407.67	32.8684	145.333	52.3673	88.3333	111.876	542.333	141.649	664.333	268.798	101.333	438.375	2192	1192.41	250.667	85.3307	1739	31.5753	481.333	393.458	186.667	163.76	420.667	222.109	1543	452.676	806
25	199.333	134.024	123.333	137.384	379.667	100.724	55	54.4426	39.3333	27.7909	616.667	100.719	29.6667	34.0783	386.333	369.625	1374.33	130.286	82	183.011	112.667	62.788	307.333	52.1664	665.667	190.161	1176.33	194.783	8300.67	1825.61	3850	261.226	1114	641.281	5405.67	1199.32	219.333	38.0044	1911	240.14	13193.3	2351.36	423	8.544	4580.67	338.475	2717.33	251.496	1859.33
1-T	3325.67	500.901	2665	380.887	1508.67	556.346	5246.67	130.757	1323.67	119.943	1164.67	273.668	2193.33	260.5	2188	490.538	2074	129.047	1526	304.537	2068.33	166.025	1825.33	229.247	2044.33	560.12	1042.67	181.907	5644	988.973	1202.67	433.756	966.333	783.86	2421.67	261.852	1055.33	229.505	2219	314.916	2855	422.512	1144	295.574	2130	404.931	4775.33	1299.57	1541.67
1	839.667	52.4436	16.6667	38.371	264.333	189.466	1990	86.8504	1100.67	69.9238	148.667	254.351	2.33333	18.8237	92	151.208	20362.7	2729.04	179	475.507	342.333	290.93	1682.67	98.0833	86	90.0722	-43.6667	19.5533	2720	989.7	292	247.231	433.333	569.107	762	351.791	253	141.043	8068	1175.38	5717.33	538.819	314	345.414	669.333	141.991	3190.33	703.21	1122.33
26	916.333	58.3981	-46.6667	60.086	256	229.406	3860.67	359.067	256.333	248.218	460.333	60.0777	14.6667	47.8156	409.667	60.3517	29	52.0865	34.3333	76.4286	352	297.799	1513.33	129.33	1980.67	285.976	248.667	257.22	1907.67	269.196	122.667	132.911	11020.3	462.768	1675.67	436.552	4334	211.54	1589.33	66.0404	5909.67	1453.46	427.333	52.5008	964.333	192.594	3435.33	620.455	1294
27	175	55	-35	26.9072	921	78.5621	657.667	60.8714	589.333	118.154	129.667	248.339	92	130.885	239.667	228.356	21.3333	46.929	173.667	232.319	105	6.55744	98.6667	133.815	168.333	188.537	4.66667	20.502	-5	24.0624	13.6667	26.5016	1758	269.516	1068.67	111.42	578.333	72.0578	5808.33	465.178	1100	379.194	353	55.5608	396.333	228.546	3207	203.929	837.333
28	215.667	218.422	7.33333	6.65833	149.667	134.396	48	46.5725	311	270.318	343.333	70.0381	674.667	626.478	314.333	20.1329	53.6667	49.6421	84.3333	149.5	179.667	23.029	914.667	132.024	-3	10.583	1441	710.319	588	85.0647	4.66667	10.116	2101.33	197.08	1224.67	79.5383	1238.67	243.5	4640.67	285.896	3316	180.269	1756	42.5088	740.667	75.6461	2624.67	116.092	819.667
29	55.3333	38.6307	59.3333	43.4665	122.667	57.1431	153.333	192.313	270.333	237.942	237.667	219.204	-97	117.358	116.333	147.869	25	42.7551	-83.3333	267.343	77	44.441	223.667	222.657	-6.33333	7.50555	-41.6667	16.5025	-225.333	365.407	3177.33	5528.42	1513	129.105	978.667	210.97	250	30.348	4397.67	455.342	865.333	622.661	999.333	99.1581	495.333	247.128	1754.67	1009.3	613.333
30	44.6667	7.57188	12.6667	27.0062	125	97.9234	207.333	191.051	4764.33	314.506	2	18.0831	-22	95.1683	45	51.4198	26	71.5821	-139.667	18.4481	24	29.6142	107	11	-54	25.865	-16.6667	30.5505	-22.3333	86.5583	-8.66667	13.3167	136.667	75.5006	-41	151.208	147.667	22.1886	527.667	49.9733	-10	48.3839	11.6667	15.3731	244	127.859	4527	545.558	1004
31	24.3333	125.644	-221	119.654	42.6667	37.1124	-108.667	13.6137	509.667	39.7157	-45	22.1133	-141.333	226.624	-2.66667	16.0728	-3.33333	24.5832	-515.667	326.737	13.3333	55.6447	508.333	97.7463	-131.333	44.1626	-67.3333	24.9466	-385.333	278.769	7	9.53939	488.333	106.679	225.333	47.8992	19	46.1303	409.667	103.002	264	93.7443	79.6667	47.606	202.333	126.271	165	685.717	424.333
32	18.3333	27.0617	-83.6667	82.5005	36	8.544	2068.33	181.773	30	31.7648	550	23.6432	30	39	342	47.697	114.333	87.2315	-283.333	130.539	112	86.6083	1197	186.684	194.667	101.214	-65.3333	69.515	-49	148.162	639.333	21.2211	315.333	275.62	4.66667	33.1713	21	31.5119	227.333	232.5	314	303.98	1195.33	97.2231	442	162.148	5215.33	672.797	1115
33	6.66667	88.3648	74.6667	134.21	2512.33	1435.24	1144.67	319.032	-19	22.5389	1692.33	88.4835	-51.3333	198.155	27675.7	4527.04	8776	929.397	278.667	281.426	22.6667	58.3467	698.333	17.6163	2550.33	86.5583	1103	69.7424	28373.3	2555.24	11.3333	22.1435	10035.7	1194.58	15201	1295.54	842.667	19.8578	5405	501.471	585.333	174.907	142.333	58.4494	5243.67	153.949	36092	2745.78	4192.67
34	1970.33	92.0887	1704.67	96.7488	-3.33333	0.57735	44	36.756	196.667	181.88	3330.33	250.708	31.3333	47.606	1860	351.842	1414.67	206.844	8199.33	105.044	1133	86.7929	2146	343.716	233	190.528	7559.33	84.7368	5041.67	423.323	260.667	193.676	2301.33	594.105	5442.33	460.01	706.333	186.538	10329	592.932	701	169.053	876.333	1096.38	3011.67	1128.17	33600.7	9443.38	1405.33
35	698	109.503	29.6667	48.0139	2616.33	1204.59	2329.67	519.918	1099.33	97.5312	1122.67	90.124	35.3333	11.3725	462	228.869	-13.3333	4.50925	1294.33	187.057	390.333	322.336	6099.33	177.292	75.6667	99.0421	-35.3333	17.2143	4713.33	544.619	14.6667	38.553	229.333	204.363	7595.67	140.93	880.333	62.0672	10631	436.316	1986	461.886	172	178.396	5933.67	738.547	901	264.295	863.667
36	378.667	10.9697	8	55	2823.67	549.918	3479	168.378	1391	79.8999	1062.67	67.2632	-117	126.716	1025.67	131.394	44	15.6205	-74.3333	107.449	198	178.955	1757	44.3058	-7	72.5052	109.333	106.406	6937.67	287.914	16.3333	10.0167	989.333	486.615	4601.67	151.071	204.333	22.3681	18055.7	5343.62	1742.33	178.506	239.333	15.885	373.333	87.3632	2094.33	129.867	943.667
37	55.6667	58.6544	-49.6667	221.419	1975.67	121.039	2223	315.362	1492	269.668	300.333	42.2532	-173	179.357	1286	127.448	13.3333	2.88675	-288.333	113.178	104.667	89.1871	1460	96.9072	11	159.339	-62.6667	46.6083	4497	544.873	5.33333	11.6762	-48	86.0639	4362	238.05	167.333	21.5948	8627.33	595.104	1235	393.348	149.333	39.9291	90.6667	108.969	873.667	849.377	570
38	175.333	157.646	-134.333	146.029	3319	1053.38	3877.33	388.062	899	87.983	494	44.0341	-71.3333	137.914	338.667	62.78	14.3333	40.0791	-178	60.2578	121.667	21.5716	2247.33	730.51	-8.66667	69.8665	-44.3333	67.0249	7197.33	933.395	44.6667	36.9098	1660.33	201.996	2039	230.97	360	39.6106	13367.3	839.063	2187.33	274.307	464	53.1131	304	126.858	3837.67	448.89	950.333
39	300	25.632	-86	55.6687	3759.67	768.173	3703	409.083	1067	147.797	901	26.9629	-209.333	179.238	812	136.099	59	87.892	-213.333	210.296	147.333	93.0878	1516	61.8304	-79.3333	87.7629	-39.6667	79.5131	6287	40.6325	15	9.64365	820	108.291	4722	80.9877	176.667	56.4122	12275	268.311	1842	227.719	246.667	40.1539	124.333	87.306	1792	366.173	687.333
40	379.333	40.129	78	59.925	2142.33	429.935	5448.67	483.67	1009	136.825	1483	19.6723	436.333	71.7031	311	306.731	56.6667	68.8065	-109.333	115.812	234.667	23.1157	1792.67	407.825	-36.3333	69.9595	-4.33333	30.6649	7900	463.209	34	36.5923	2114.33	210.431	7899.33	363.892	361.667	47.0142	12335.3	784.172	3474	149.923	456.667	44.9592	636	86.885	4753	180.452	1015.33
41	92.3333	25.1462	-121	102.591	4295.67	147.422	2246.67	142.984	678.667	57.6223	378	369.192	-142.667	54.0031	293.333	45.5009	51.3333	42.6185	-227	97.5551	59.6667	98.4598	1336	72.0625	-5.66667	109.441	-95.3333	44.8813	4947	719.505	13.3333	11.8462	53.6667	53.6315	4832	262.57	68.6667	11.8462	13025	813.007	730	190.213	133.333	206.246	138.667	47.8574	359	158.786	380
42	585.333	34.4287	152.667	294.809	3307.33	418.617	3633.67	73.2143	2329.67	216.634	1052.33	36.9098	-32	24.2487	2831.67	397.965	1102.67	89.6456	-49	141.206	340.333	34.2685	1447.33	37.8065	5	42.5793	-13.3333	23.5443	10441.3	633.699	-6	19	1289.67	65.5464	6042	344.257	305.333	8.02081	23691.3	363.415	2287.67	397.649	311	69.6348	608.667	36.074	2808	579.182	619.333
43	29.6667	34.1516	30.3333	55.1029	1957	141.206	2431.33	270.267	1235.33	31.0215	497.667	39.0171	-40.6667	72.1411	1604	305.815	31.6667	53.454	-80	129.938	-5	6.245	1263.33	312.706	-31.3333	38.7341	-38.3333	64.5006	4142	699.695	20.6667	29.9555	2807.33	287.07	595	134.525	24.3333	22.301	10510	835.851	623.333	305.695	134.667	83.7695	202	124.109	416.667	522.728	553.667
44	62.6667	72.9475	-264.667	258.616	3608.33	506.642	3594.67	47.3533	2422	107.373	432.667	20.9841	-3.66667	22.942	3454.33	342.059	1.66667	6.65833	-304.333	278.931	36.3333	13.7961	2104	111.638	-123	134.726	-42.6667	52.7004	7230	186.88	10	6.55744	4997	270.801	267.333	134.199	75	44.5309	10121.3	431.648	1718.33	293.205	75.3333	67.2632	270	18	1019	788.752	527
2-T	967	28.1603	17.3333	63.6108	15.6667	14.5029	-43.6667	24.0278	973.667	370.616	262.667	148.894	1210.67	289.593	102.667	213.332	117.667	144.583	-50.6667	68.9662	295.667	300.889	59	55.2449	-14.6667	9.07377	-58.6667	28.4312	2209	945.443	6.33333	15.308	599	331.326	1002	59.6322	336.333	44.0946	7151.67	4604.85	5625.33	2935.85	331.333	283.948	520.333	36.2261	2539.67	360.825	390
2	10650	1790.81	1391	48.4974	387	236.451	22.6667	80.0271	425.667	91.7406	393.333	9.50438	7287.67	1004.09	27160.3	4385.52	23464.3	944.664	1024	335.054	5203	555.511	4257	432.112	1048	317.873	44.6667	79.1981	7157.67	1020.18	-7.66667	4.50925	1181.67	524.189	2113.33	368.485	504.667	117.377	17314	3509.47	17555	557.162	1190.67	338.21	2234.33	476.634	3243.33	932.003	1171.67
45	16332	2181.5	1196	69.7639	359.333	82.6821	313.667	233.584	390	306.345	133.333	207.775	5404.67	537.747	1234.67	944.56	1379.33	589.512	800.333	62.2682	7615	1058.77	1314	368.159	31.6667	48.0867	509	86.2612	5450	928.813	460.667	86.6045	2145	309.385	1284.33	249.66	426.667	41.8848	18919.7	1995.02	10223	1086.98	699	44.5084	2970.33	110.677	2117.67	495.93	1216
46	601.667	63.264	803	302.074	649.667	104.314	1127.67	144.659	1553.67	83.4286	727.667	166.512	1219.67	128.021	1564.33	161.013	1001.33	79.4628	1374	140.275	375.333	53.9846	486	54.5802	368.667	48.7476	1207	200.082	3123.33	861.79	949.333	131.23	1867.33	261.068	1239	159.069	307.333	38.9401	14114.3	1351.87	2665	276.566	400.667	70.4367	2141.33	732.525	2228.67	589.02	1765.67
47	295.667	11.5902	11	95.2523	223	55.4887	299.333	157.637	738	152.049	202	49.1121	-61.6667	67.0099	173	137.16	45.3333	14.0475	622	136.297	151.667	32.7465	164.333	38.7857	91.3333	167.739	23	26.0576	1448.33	108.187	15.3333	18.5023	1779	117.171	1172.33	68.7701	293.667	18.61	1164.33	483.659	1253	421.602	313.333	116.865	389.667	249.813	2623	440.889	781
48	249.667	71.0375	-128	197.578	194.333	49.0951	99	113.635	593.333	104.386	244.333	42.5245	-169.667	217.95	98	90.1554	304.333	83.1645	-364.333	183.555	38	14.9332	107	32.7872	-9.66667	230.175	-16.6667	62.7402	-440.667	457.936	-29	90.3493	1687	87.7097	1119	96.1457	352.667	34.1955	2062	1031.35	1037	89.1123	752.333	246.606	137	43.9204	2502.67	762.166	748.333
49	125.667	109.587	51	161.781	122.333	69.8665	73.6667	89.03	968.667	150.533	130.333	129.894	-41.6667	35.1331	206	67.2681	97	87.1952	-337.667	387.007	22.3333	16.8622	54.6667	55.2479	-28.6667	65.5769	-89	80.5233	227.667	169.19	45.3333	27.4651	1301.33	357.128	1088.33	78.9071	287.667	26.4071	5756	180.3	33.3333	413.553	1157.67	213.357	352	90.0722	2135.67	549.318	584.667
50	59.3333	84.8842	101.333	247.185	38.3333	32.5628	117	187.104	184.333	183.091	348.333	121.698	-105	109.234	91.6667	23.4592	11	15.5242	-2.66667	86.153	88.6667	73.3235	75	28	133.333	240.816	-41	42.7902	64	163.117	25.6667	18.5831	1640.33	208.164	985.333	214.29	314.667	79.1539	807.667	185.813	1523.33	338.333	302.333	126.263	523	99.6042	2204.67	180.794	1000.67
51	126	96.3483	-34.6667	23.1157	100	70.342	65	206.158	346.667	21.5019	147.667	212.58	-100.667	142.156	94	58.1292	47	61.9919	-109	191.196	50.3333	51.5396	41	24.4336	-44	49.6689	-115.667	50.3322	-473.333	400.59	2.66667	25.1462	1295.33	330.922	876	382.807	297.667	92.2515	687.333	75.3016	1733.33	260.178	143.667	47.1734	161	80.8764	1570	342.08	728.333
52	84.6667	89.9852	-108	143.042	82.3333	82.0813	124.333	104.543	177	169.555	289.667	255.449	-0.333333	12.741	23.6667	36.0879	28.6667	16.0728	-220	49.5681	49.6667	62.0672	66	65.7951	32.3333	14.7422	-20.6667	148.062	-181.333	453.747	-10.3333	4.16333	1418.33	137.863	1060.33	238.24	414	53.0283	1052.67	253.476	1337	58.8897	287.667	68.2959	379.333	101.51	2964.67	449.217	924
53	9409	2998.89	628.667	170.694	168	119.109	172	147.421	128.333	146.029	131.667	239.325	5800.67	589.454	570.667	117.411	114.333	131.264	-69	55.0545	3249.67	875.849	874	665.461	119.667	133.422	121	84.9647	2555.67	224.367	2	12.7671	2325.33	143.117	2484	260.43	1634.67	90.1628	2499.67	182.837	9929	1360.82	482	11.7898	623.333	140.998	2293.33	948.882	865.667
54	431.667	113.993	129	128.269	141.667	116.899	284.667	23.8607	433	65.1076	399	47.634	55.6667	52.2909	347	53.2541	13	33.1512	30.3333	66.9428	229	121.297	627	100.374	64.6667	121.22	136.333	221.152	1820.33	79.1033	65	107.037	1572	202.082	2109	202.591	1454.67	63.8148	4352.33	634.957	4420	520.775	1252.67	172.387	415.333	405.278	2621	279.952	883.333
55	306.333	35.2467	-21	170.666	116.667	105.311	528.667	67.9877	276	113.239	396	50.6853	22	45.4313	427	36.1663	88	139.374	37.6667	49.6924	163	20.9523	1007.33	97.1614	87.3333	52.7004	225	232.858	939.667	113.606	2	13.2288	1732.33	324.822	1802.33	331.032	1458.67	209.118	3581.33	506.182	4745.33	215.296	1211	180.533	581	314.496	1917.33	975.119	1013.67
56	257.667	46.3069	-34.6667	90.9194	219.333	7.23418	272.667	31.2143	102.667	177.835	385.333	27.1355	-33.3333	48.1906	150	114.713	78.3333	71.6682	152.333	335.896	106.667	78.3858	482.333	47.1204	6.33333	21.1266	57	45.0777	340.667	341.805	11.6667	11.0151	1379.33	152.513	1595.33	155.693	1040.67	126.982	5434.33	364.119	3811.67	457.924	1223.33	28.3608	445.333	422.19	1375	1313.1	652
57	369.333	51.3939	-163.333	316.247	170.333	37.0045	72	138.434	304	87.5043	343	49.0306	-39.3333	40.4516	284.667	90.644	8.66667	21.3854	-34.3333	178.97	171.667	125.161	468	175.206	33.3333	13.8684	113	182.65	133.333	263.09	62.3333	51.5202	2000	175.957	2313.67	420.025	2206.33	102.812	1246.33	222.913	6740	26.9629	359.333	63.705	85.6667	110.369	1850.33	706.967	1042.33
58	161.667	194.042	-24.6667	131.607	119.667	81.7945	1072	71.3583	169.333	209.154	452.333	3.21455	10	24.4336	213	224.702	47	51.1762	-134.667	149.748	262.667	69.8737	310.333	70.0381	17.6667	18.5831	-23.3333	34.0783	330.667	199.262	41.6667	32.1299	1594	63.9062	2663.33	198.77	2098.67	135.212	1440.67	120.093	5895.67	302.725	485.333	39.3107	323.667	114.692	2416	1449.77	1331.33
59	83	58.8473	254.333	301.434	102.333	103.196	344	79.6806	190.333	144.507	97.3333	157.735	5	92.3418	62	79	25.3333	36.5285	-238.333	102.768	-2	32.5115	319	3.60555	-25	66.1891	-53.3333	26.9506	-108.333	392.715	95.6667	65.8357	1723.67	141.938	1324	241.249	1200	69.0869	777	117.286	4195.67	636.511	358	55.0273	156.333	199.991	3609	381.393	726
60	220.333	63.0106	12	51.0294	133.333	101.372	-81.3333	133.665	-8.66667	25.697	20	3.60555	-75.6667	32.0052	13.6667	8.5049	11569.3	1429.93	-37.3333	52.9937	56.6667	46.694	1564	234.045	-20.3333	24.7857	-74.6667	92.8242	698.667	238.739	-0.666667	13.3167	441.333	298.497	983.333	372.97	257	37.3229	1104	92.957	4108	333.825	819.667	214.412	148.333	65.0333	1225.33	168.393	931
61	674.333	161.215	120	92.6769	463	115.313	77.3333	149.587	1019.67	69.5725	440	27.7128	21.3333	38.2143	780.667	159.663	22817	2710.75	938	308.754	222	186.92	877	113.609	121	47.085	1021.33	264.91	3885.67	1431.91	50	13.5277	1811.33	76.6312	2199.33	156.18	617.333	89.8016	3248	200.442	5882	1661.79	1247	58.1292	760.667	32.3471	3253.67	1076.49	1241.67
62	477	55.6687	145.667	113.001	276.667	27.5015	38.3333	129.87	398.667	15.5027	177.333	316.885	12.3333	58.0115	90.3333	182.078	15219.3	3629.66	85.3333	71.5565	169	89.6158	328.667	282.907	32.6667	30.6649	-53.3333	23.3524	122	167.985	0.666667	39.0043	1774.67	187.383	1592.67	138.551	435.667	64.0807	1804.67	311.129	4614.67	386.699	912	82.9277	559	112.623	2663.67	234.769	711
63	566.667	39.3743	61.6667	32.8836	77.6667	66.6658	4967.33	1328.83	188.667	297.224	457.667	304.195	5075.33	2676.69	74	15.3948	76	71.5821	-75.3333	143.98	163.333	179.154	1357.67	171.349	333.333	300.68	88.6667	140.158	335.333	355.697	1379.67	149.001	1943	378.549	1273	24.2693	463.667	108.708	5793.33	939.008	1739	221.549	793	63.9766	2199	170.52	22534	188.391	1229.33
64	357.333	79.6513	61.3333	75.6593	40.6667	55.6447	4140	616.421	289	214.539	489.333	92.5113	-5.33333	29.7041	77.3333	112.5	64.3333	77.1125	-91.3333	119.718	113.333	74.4603	2146.67	375.439	-22.6667	61.8493	-58.6667	63.7207	300.333	335.864	841	196.792	2196.67	153.598	1392.67	157.052	367.667	39.3107	880	48.3839	1262	697.243	1019.33	68.0906	855.667	60.5337	26588.3	4515.09	1405.67
65	113.667	202.989	28	35.6791	56	49.2443	3644	805.518	227.667	211.921	384	57.376	30	8.88819	68.6667	87.3747	19	53.0189	-297.667	256.003	31.6667	19.6554	1491	60.696	-41	46.3573	-38.3333	17.9536	-90.6667	125.48	1057.67	7.50555	2076.67	64.9025	1392.33	111.384	378.333	87.3002	1012.67	239.285	1735	235.816	749.667	80.4135	612.667	140.233	11841.3	923.299	952.333
3-T	470	316.7	1680.67	84.4413	692	538.584	3295.33	271.017	3043	656.45	76	166.352	918.667	442.323	906	157.731	1057.33	176.166	-146.667	68.0686	395.333	134.005	24062	1071.14	340.667	191.197	793.667	35.5575	9486.67	2252.73	217	219.973	3097	643.668	1869.33	1000.08	1384.33	386.685	11971.7	91.5114	6365.33	609.626	481	39.128	5791.33	209.691	12334.7	1335.52	1266.67
3	10334	162.336	3658	621.543	7724	1598.62	14645.7	1646.23	3655	138.503	838	261.574	11153.7	1780.34	2409.67	229.788	2375	224.936	717.333	102.442	10262	996.385	43038.3	19451.9	1627.67	302.523	6471.33	1466.2	41483	10865.3	1311	417.812	14983	3622.5	12192.3	297.093	4215	362.793	16635.7	2037.62	14514	2369.34	7932.33	1776.75	8587.33	979.379	28294	2920.88	3364.67
66	5157.33	2466.72	2165	184.813	6191.67	980.296	12472	3108.8	4292.67	578.714	269.667	44.6132	6436.33	1046.97	999.667	150.168	749.333	106.039	-406	80.2994	3581	744.933	25633.7	2805.99	740.667	93.7674	4659.33	986.04	21830	4452.69	370.333	206.568	3261.67	209.958	4962.67	1120.08	2150	420.187	1566	169.201	15056	3291.73	10068.7	389.513	5876.33	245.066	23208.7	3544.84	2359.33
67	1448	83.5045	569	98.4733	228.333	148.541	75.6667	51.5978	4923.33	674.523	26.6667	108.316	972.333	130.47	532.667	99.7263	902.667	91.4677	-184.667	137.311	920.667	65.0564	1338.33	287.23	-72.6667	168.634	-61.6667	70.1166	14936.3	1998.88	-36	82.3954	3207	360.526	3492.33	228.369	407.333	85.8739	1306.67	145.981	6987.67	844.397	244.667	23.3524	143.667	238.498	26535.3	257.586	1693
68	1586	116.155	648.667	27.6466	620.333	506.392	271.667	518.213	5121.67	421.453	41.3333	61.6955	946.333	170.342	186.667	93.2541	636	6.08276	242.667	233.885	860.667	38.7986	1851.67	114.705	-55	36.5103	-9	28.5832	11677	1392.13	26	32.0468	3727.67	424.025	3291.33	463.13	411	55.9732	1139	119.503	5611.33	130.04	214	54.5619	514.667	87.9621	18433	841.832	1513.67
69	1045	130.296	1523.33	303.372	1468	101.725	850.333	222.39	3219.33	534.731	190	151.681	1438.33	129.083	564	55.6687	410.667	132.478	3039.67	638.729	664.667	20.2073	5940	646.346	2069.67	441.857	659.333	108.583	9923	985.82	340	159.031	3220.67	369.79	10559.3	1031.09	782.667	93.0448	2498	421.074	6616	1154.96	1194	46.2925	473	261.673	16237.3	1273.2	3040.33
70	1126.33	271.297	241.667	294.3	792.333	145.301	-13.6667	35.473	3963.33	703.21	-7.66667	17.7858	264	51.9711	483	159.361	901.667	148.288	-29.6667	173.117	648.333	68.6319	1516	177.491	-129	34.3948	7.66667	53.4634	2543.33	356.671	0	14.5258	6321.67	441.758	2416.67	311.712	346.667	68.5371	1011.33	335.406	3255	512.518	102.333	160.288	275	137.099	17192.3	1579.26	1729.67
71	3.33333	10.6927	-80.3333	236.595	246	206.516	-33	160.346	760.333	143.556	-40.3333	27.3191	-68.6667	83.5304	123.667	52.5389	22	14.7309	-45.3333	31.8172	79	67.9779	7.33333	20.8407	119.333	95.8454	86.3333	102.286	291	293.617	9.66667	23.7136	323.667	128.594	13022.7	1404.29	152.667	50.0633	532.333	88.636	801.333	241.415	236.333	86.153	181	194.8	4749	524.102	807.333
72	1614.33	60.0528	488	42.9302	277.667	17.0392	465	403.406	4051.67	647.759	148.333	103.5	916.667	69.3494	133	81.074	-8	1	230.667	319.428	800	59.1016	345.667	129.616	-48.3333	73.0365	-31.6667	38.1095	10324.7	909.185	-2.33333	17.4738	2342.67	360.982	2552.33	104.844	226	35.7911	822.333	113.147	6230	1066.45	256	95.5824	204.667	175.027	11403	314.978	1482.67
73	614.333	40.3774	1798.33	188.152	4867.67	636.61	2295.67	288.167	771.333	84.4354	1314.67	287.253	125.333	180.722	45649	4021.06	6617.67	459.659	2491.33	121.014	305	13.7477	64.3333	88.1438	3394.67	286.077	1522.33	323.639	49692.3	3111.38	-2	20.8806	7210.67	1121.52	9388.67	1039.05	2036.67	80.8847	6437	238.724	4935	684.742	151.667	63.1295	6693.67	332.5	18355	1663.46	4943
74	2862.67	501.831	894.667	179.171	88.3333	78.4496	113	28.1603	1576.67	294.096	7665.67	1124.13	781.333	131.584	2399.67	167.739	1177.67	117.023	6643.67	468.233	1467.33	44.7921	2752.33	198.941	340.667	21.5484	7484.67	87.7629	7601	819.879	101.333	89.4949	2390.67	71.5705	8427	868.081	542.333	31.8172	7202.67	404.443	3622	179.301	1415.67	104.078	898.333	106.702	13654.7	742.497	839
75	48.6667	23.9653	-23.3333	186.808	69.3333	63.1691	-41.3333	83.2666	260.667	22.8546	-15.6667	44.0946	-113.667	86.7544	1	38.5746	65	49.5076	90.6667	338.877	134.667	150.154	24	24.3311	174.667	129.063	21.3333	46.5439	26307.3	1672.42	267.667	37.8462	5164.67	341.357	106	90.7028	42.6667	35.9212	378	269.906	318.333	148.018	171.667	40.0666	123.333	109.546	387	234.514	628.667
76	1586	92.7146	898.333	79.6576	1416.33	137.493	898.333	78.1366	6382	346.481	-1.66667	35.9212	1421.33	177.201	1203	165.412	1663	180.635	-44.3333	145.332	959.667	44.1173	839.667	78.475	-6	7.2111	158.667	155.773	17381	393.034	74.3333	113.165	3843	698.767	3934.67	103.78	478.333	84.8548	1760.67	20.306	5876	50.0899	348	44.9333	523.667	47.69	18222	1849.09	1235
77	17.3333	47.648	-114.333	151.229	33	42.4617	-104	120.2	90.6667	73.0776	-19.3333	31.5331	-80	183.989	21.3333	19.2959	16.3333	14.9778	-195.667	80.5874	-8.66667	7.37111	25.3333	24.5832	31.6667	24.5425	-19.3333	11.0604	36995.3	2451.3	77.6667	60.4676	6461	636.962	947.667	47.3744	215.333	3.21455	847.667	2.88675	1011	297.673	302	43.4856	478	106.925	2591	357.899	1916.67
78	10	7	186.333	335.864	72.6667	78.7676	-18	113.925	208.667	199.703	-35.3333	36.5559	23.3333	146.432	94.6667	43.6157	82	104.819	-255.333	265.332	69.3333	38.6954	125.333	29.9388	-16.3333	8.73689	14.6667	40.6243	11778.3	1413.95	231.667	50.5008	3682	573.992	1333.67	119.266	390	44.238	1082.67	167.661	772	586.183	475.667	121.006	185.333	92.3544	3633.33	488.386	2031.33
79	8846.33	896.673	887.667	79.8394	15353.7	16121.6	4207.67	380.469	4573.33	555.963	23460.7	1283.18	1645.67	392.556	1600	870.064	32803.3	2355.05	1242.67	584.243	4507.67	605.186	1135	314.511	5.33333	5.1316	1870	590.874	16356.3	1699.61	842	176.553	2151	377.873	8168	1287.18	1096	175.673	1493	272.147	6573	173.225	681.333	34.6458	593.667	59.9361	6690	546.81	871
4-T	503.667	150.932	1253.67	585.263	42	61.5873	25.6667	50.9542	1263	726.869	229	227.532	1005.33	130.155	62	51.1566	17.6667	13.0128	128	212.028	354.333	25.1661	1890	1640.72	260.667	44.7363	-36.3333	8.62168	3884.67	1239.15	30.6667	16.1967	1306.33	590.34	712.333	319.581	393	43.5546	2966.33	1877.37	1857.67	710.411	367.667	92.3815	663.667	55.5368	1363	634.505	641
4	10315.3	1272.4	5052.67	632.745	7679.67	445.59	12365.7	11108.3	4239.67	472.657	555.333	67.9289	11520.3	2399.98	6211.33	7335.11	2333.67	36.2537	946	600.655	4072.67	1293	59513.3	2153.61	762	116.435	6165.33	501.407	24405.7	3105.1	1645	243.797	5255.67	1133.83	8426	262.578	2014.33	252.508	12081.3	218.553	9240.67	399.151	5596.67	480.802	5369.33	1223.51	18544.3	1480.49	2777.33
80	1663.33	41.8609	497.667	116.144	268	22	1110.33	152.717	6147	377.723	110.333	182.467	969	42.7551	30.3333	51.7912	372	69.1954	-128	123.284	918	46.7012	1789	47.4658	38.3333	47.8156	-74.3333	60.086	10795.3	2114.35	43.3333	28.2902	3755.33	433.369	3531	252.68	443	118.444	1203.67	228.684	3658	566.209	398.667	63.5321	168.667	213.823	13361.3	1545.79	2077.33
81	704	57.2975	333.333	281.002	24.3333	29.3655	56	121.347	4345.67	308.484	-42.3333	42.595	9644.33	2556.12	457.667	160.288	651.333	73.1186	-28.6667	429.577	360	344.936	74	53.3573	57	18.5203	-73.6667	97.0017	3372.67	91.9474	86.3333	87.6717	1509.67	146.943	3950	318.577	376	78.0192	981	198.063	3651.67	107.946	338.667	39.0043	102.667	105.083	14193.7	1160.29	1333
82	132.667	223.768	76	389.578	51.3333	47.0779	90.6667	64.3454	1014.67	115.902	500	262.989	-65.3333	51.8588	96	170.871	82.3333	43.1084	-180.333	227.293	52.3333	67.6782	34.6667	35.3883	-31.6667	61.9785	-42.6667	23.1157	-180	464.207	-3.66667	4.16333	1776.33	197.743	21908.7	660.335	1146.33	183.058	802	240.923	847	373.916	441.333	22.3681	266	199.208	4074.33	393.531	825.333
83	1396.33	63.1057	499.333	32.5935	108	19.4679	304	287.188	4550.33	615.321	227.333	198.619	750	44.7102	145.333	171.704	152	68.5055	-162	119.025	710.333	36.1156	146.667	120.79	-35.3333	36.4737	-48	38.3145	7054	1621.85	-18	12.2882	1675	343.943	2279.33	436.56	351.333	16.4418	3624	934.702	1612	641.66	1216.67	99.6059	210.667	239.588	5879	399	779.333
84	501.333	50.8953	3759.33	175.275	9030	265.637	7645.67	1333.96	819.667	23.9653	4359.33	185.409	45.6667	124.388	43221	1815.2	10617	311.559	3002	267.4	259.333	17.5024	40.6667	38.6307	3894	85.5044	18019.3	8398.44	64258	215.843	-54.3333	69.3277	3997.33	600.512	4511.67	466.554	1261.33	145.892	6005.67	152.684	1085.33	1046.59	1176.33	133.717	2584.33	418.204	4288.67	585	1555
85	3765.67	67.0099	1328.33	134.124	60	20.9523	71.6667	260.473	3874	207.072	5267.67	1427.67	1516	171.467	4945	77.6209	1203	191.539	5450.33	327.454	2077.33	188.617	3778	112.04	438	60.0999	8566.67	233.686	14937.7	1110.47	221.667	22.6789	4481.33	371.291	31077	1173.02	857.667	72.404	14576.3	1166.64	7214	396.126	3304.33	513.032	1554	105.816	17552	862.515	1207
86	56.3333	60.6987	-353.333	338.527	4.33333	15.0111	-22	112.334	253.667	251.09	9	37.47	-76.3333	122.68	40	5.19615	50.3333	76.0548	-413.333	274.821	100	185.857	126.333	50.362	-11.3333	47.0567	-125.667	122.81	26345.7	1123.17	-18	49.96	5044.67	442.603	1264.67	377.434	257.333	14.5029	873.333	96.3033	1719	148.192	563	58.1292	507	55.0545	2566.67	740.184	829
87	2060	258.703	1747	161.279	972.667	71.3606	1513.33	170.969	10061.7	1028.86	377.667	49.5412	2079.33	232.134	4394.67	192.845	5308.33	274.7	849.333	231.172	1085.33	131.043	1100.33	93.0878	333.667	23.2881	1324.33	274.183	27443	2720.6	570.667	117.56	4963	263.57	6693.67	632.684	1664	143.419	6433	909.194	11559	466.121	1681.33	110.907	1291.67	90.4231	20209	1247.9	2866.67
88	12.3333	71.6543	430.667	121.364	47.3333	20.0333	113.333	209.118	352.667	84.216	213	168.858	-112	138.698	188.667	40.501	90.3333	13.5031	-404.333	121.072	43	46.8722	29	13.7477	75	35.1568	-19	59.6322	19027.7	2101.17	-7	36.3868	4104.33	243.097	807.333	242.861	330.333	19.1398	1372.67	66.1539	1474.67	318.968	426.333	243.412	468.333	89.8462	2049	622.689	402.333
89	40.6667	86.3501	-227.333	246.417	56.3333	104.577	-117.667	35.2326	205.333	174.116	-9	24.7588	-206.667	245.066	125	211.651	23.3333	27.5015	-577.333	358.654	45.3333	30.6159	55.6667	52.9748	-61	81.1911	-154.667	99.631	7547	1006.71	-96.3333	136.456	2910.33	191.563	769.667	165.76	291.333	61.655	3749.67	140.692	818	346.433	966.667	205.203	238	219	309.667	144.341	383.333
5	23227	1298.59	2607	137.971	3837.67	830.933	1452	19.5192	14250	1470.21	2021.67	52.7857	26459.7	5708.44	33348	2502.93	25632.3	752.533	4830.67	1324.73	12927	1032.56	37018.3	730.911	62136.3	1538.54	3983	244.859	63834	808.89	5709	517.541	3911	702.398	14170.3	4994.15	3187.67	647	38865.7	7183.74	21185.3	6529.68	2127	348.286	21727.3	3356.89	14200.7	3130.83	9557
90	1232	146.263	121.333	173.177	1104.33	117.159	1379	42.4382	1269.67	258.039	1132.33	126.429	942.667	96.6247	2122.67	353.557	3232.67	376.463	1671.33	420.869	653.333	50.0133	6226.33	1610.25	44301.3	5283.1	666.333	27.5379	8985	2056.33	6311	1458.23	2608.67	329.537	10824.7	2430.9	1174	143.962	1751.67	104.582	3644.67	1451.79	1330.33	186.022	8248.33	589.8	4356	138.957	5023
91	272	167.484	78.6667	75.4078	330	55.5068	726	223.582	1601.33	283.495	621.333	136.078	3033.67	2193.59	1399	45.2106	1799	416.292	608.333	268.172	30.3333	43.8786	5584.67	1724.09	11686.3	281.664	372	44.9778	2748	815.692	3388.67	1451.38	2273.33	272.94	7772.67	88.8388	881.667	87.6489	2049	273.896	1832.33	213.589	398.667	9.50438	3937	56.5066	3288.33	501.877	1979.67
92	132.333	116.122	154.667	280.75	799	135.724	685	193.455	1619.67	279.036	559.667	83.8113	3440.67	1153.76	1756.33	312.986	1984.33	192.957	700	304.176	61	102.191	3660	644.198	16543	697.207	392.667	78.8057	5679.67	224.727	2126	851.012	2203.67	530.381	11012	1244.54	921	41.328	1380.67	26.4071	2097.67	509.133	298.333	71.0023	6219	224.902	4341.67	191.86	3957.67
93	299.667	14.5717	48.6667	128.048	6200	3372.6	383	354.213	1987	207.863	1089.67	45.4459	598.333	14.5717	2051.67	274.322	2909	397.829	349.667	265.784	193	22.6495	562.333	482.768	24809	847.839	408.333	62.5486	4274.33	768.837	4344	2450.59	2659	215.446	10697.3	456.134	1000	132.408	1509.67	206.253	2291.67	267.5	444	10.8167	5040	367.392	3770	746.761	2772.33
94	93.6667	87.8085	-2.66667	38.6954	545.667	88.9288	727.333	52.9182	218.333	5.85947	609.333	53.4634	76	47.2864	856.667	43.0155	4368.67	205.04	717.333	49.7226	-4.33333	13.5031	115	52.2015	6536	249.562	319	28.5132	4486	565.448	3407.67	94.4951	1730.33	221.857	9278.33	1202.34	551	53.3573	1450.67	79.5131	1873	168.277	419.333	53.1445	6011	1267.67	2848.33	215.621	2444.33
95	-7.33333	66.1236	939.333	469.517	3604.67	1851.76	2769.33	253.642	50	26.1534	1875.67	674.509	81.3333	181.418	46908	3292.98	10697.7	1221.58	2519.67	244.778	54.6667	67.5747	95.6667	16.6233	8345.67	448.065	3002	274.306	39133.7	748.937	1996.67	532.034	6179.67	1160.35	13940.7	611.13	2234	158.981	6505.33	535.801	1579.33	165.862	360.333	61.0765	7778.33	824.653	8955	1010.46	5387
96	1761.33	158.885	737.667	71.2905	531	19.1572	499.333	435.236	1098.33	93.2756	3862	103.058	514	42.5323	3230	337.898	5047.33	145.039	6668.33	1092.96	913.667	99.42	2963.67	341.477	5114	539.362	5730.67	379.95	6941.67	2418.11	1698	1296.62	2935.33	517.627	8740	816.862	628.667	20.502	7556	221.353	1849.67	236.521	1313.67	61.0765	2402.33	546.764	4859.67	636.871	1409
97	113	29.5973	176.333	220.731	163.333	59.5007	786	93.9202	144.333	127.304	620	54.9454	64	58.8982	891.667	84.9137	3494.33	453.508	70.3333	41.8609	51.6667	55.7704	117.667	35.4448	4893.67	823.812	196	153.268	2826	437.953	1709.33	524.711	467.667	124.597	6774.33	225.85	450	64.5058	8501.67	376.973	4600	391.096	295	20.664	6165	228.449	1490	244.362	2178
98	154.333	178.158	0.666667	67.159	1367	441.154	1031.33	68.0906	1945	473.342	1168.67	95.0386	1493.67	484.999	2364	427.197	6243.67	527.619	1424.67	102.773	135.667	131.074	7962	873.895	32861.3	1147.1	1673.33	118.534	12070	2478.7	4424	294.939	2638	26.9629	14058.3	966.521	1728	290.532	3785.67	558.03	4043.33	659.528	596.333	20.7926	5490.67	954.684	4037	1115.67	4963
99	204.333	167.279	38.6667	31.5331	472.333	429.528	657.333	34.3851	463	103.058	1092.67	95.1753	811.333	75.5667	2138.67	221.301	4728.67	372.632	235	290.047	108.333	74.272	398	7.93725	20313.7	1210.45	880	110.693	6710.33	795.529	4001	1200.65	2822	522.655	12222	1061.92	384.667	82.8151	2804	175.821	2873	43.5086	1082	74.6659	8068.33	64.5161	3752.67	314.169	3154.67
100	144.333	205.962	35.6667	49.8932	350	262.604	66	70.0643	915	152.522	324.667	361.021	234	155.432	1207.67	229.968	2830.33	410.578	-193.333	72.2934	12.3333	37.6076	134.333	94.7699	6598.33	107.723	316.667	50.5404	3680.67	396.399	3919.33	766.135	2042.67	282.351	9980.67	1288.75	476.333	70.0095	1085.33	169.615	1592	148.859	289.667	23.1157	5892.67	467.936	4666.67	661.372	1579.33
101	3698.33	1276.82	1492.33	132.576	9001.33	2128.88	14847.7	906.403	4747	797.203	23960	5844.05	3135	541.077	4535.67	1590.9	50185.7	3100.77	1300.67	659.811	2297.33	667.234	2012	197.76	6008.33	386.063	1078	30.2655	37915	12023.6	7155	2784.99	2653	234.207	13357	370.353	692.333	34.5302	2590	504.507	1784.33	1409.32	893	70.7884	3757	278.081	4245.33	233.389	1714.33
PPA	143.667	47.1628	396	174.451	511.333	286.507	101.333	98.8753	65.3333	92.1213	128.667	193.169	245.667	54.6382	-257.333	193.717	148.667	170.036	-320.667	76.0022	139.667	40.2658	-2.33333	6.80686	179	16.6433	34.3333	33.0051	352.333	141.952	-273	188.422	41.3333	227.203	968	112.973	55.3333	32.5167	224	85.3464	2577	124	624.333	45.5009	315	88.3572	120.667	164.564	13
RPAP	279.667	228.268	1540.33	121.332	99	95.9114	417	37.2693	5945	234.188	1551.67	68.821	-34.3333	27.2091	37.3333	92.5545	173.667	152.11	1199.33	57.0468	210.667	25.1661	7048	781.524	4642.33	148.305	112	89.2132	217.333	297.196	9.66667	5.68624	1018	220.338	377	74.8398	86.6667	177.925	1008.67	327.894	644.667	152.133	152.667	34.0343	154	32.3574	553.333	571.736	490
B	83.3333	24.8462	4414	1195.7	441.333	316.427	666.333	784.885	2122.67	1147.35	252	44.911	813	11.7898	70.3333	80.0333	41.3333	25.1064	371.333	536.26	66.6667	27.3922	1248	1355.44	137.667	178.197	244.667	260.715	911.333	307.721	23.6667	14.2945	573.667	44.5009	1178.67	144.195	2455.33	1256.21	252.667	328.418	606.333	123.44	157	49.5681	274.667	30.8923	802.667	1067.43	748.667
H	208.667	175.343	855.667	97.7053	800.667	94.3469	546.667	123.957	366	55.5698	395.333	24.9466	498.333	149.581	486	93.2148	661	56.3116	912.333	174.701	296	56.3205	502	135.277	369.333	59.2818	815.667	63.9557	2158.67	453.421	395	111.727	3314.67	307.742	2724	449.481	1059.67	81.3962	2670.67	725.598	1682.33	409.639	826.333	257.045	800	76.0986	3707	769.408	917.667
M	2269.67	228.983	692.667	70.088	751	100.145	785.667	165.446	1314.67	178.931	1965	76.7268	1497.67	38.0832	1287.33	18.3394	1935.67	357.269	1080.33	325.623	1298.67	144.244	1952.67	765.246	2235.67	514.667	757.333	52.5959	5098	1734.62	620.667	80.8538	3344	362.905	3462.33	236.035	876.333	246.666	2766.67	402.83	3432.33	798.833	669	239.042	885.333	121.138	3526	1180.86	1700
PC	65375.3	12.5831	63751.7	28.1839	65438.3	3.51188	65164	33.1813	65376.3	5.50757	65244.7	36.1432	65073.3	42.8291	65373.3	6.65833	65444.7	3.78594	64699.3	138.193	65432	4.58258	62918.7	4412.98	62577	4635.84	60486	7454.75	60868.7	6021.32	65360.7	12.6623	65100	37.7492	64547.3	25.1462	65417	1	65300	12.1244	65208	38	65420.7	2.51661	65397.7	5.50757	63490.3	85.7807	65431.3
NC	161.667	146.237	472.333	808.703	109.667	214.199	232.667	253.591	496.333	303.851	502.333	170.227	422.333	344.912	426.333	761.861	485	496.532	159	256.509	412	458.54	231.667	276.862	850	1440.29	2526.33	2230.41	397.333	617.999	268.333	120.035	1412.67	192.524	1272.67	186.444	14	38.6264	-17.6667	62.0511	369.333	303.647	243.667	153.995	171	95.0631	1776.67	86.3153	704.667
[truncated: 67 more columns]

## Sheet: Supplementary Figure 5
Compound #	AAL			UEA			LTL
6-T	1	0	1	0	1	0	0	92	27
6	0	2	954	0	0	0	80	14	56
25-T	0	0	0	2	6	0	148	13	651
25	0	0	0	0	0	0	538	304	273
1-T	12	51	0	17	26	1	20	242	129
1	0	0	0	0	1	0	5	4	1
26	1	0	0	6	1	13	0	1	5
27	80	73	82	3	77	1	87	101	111
28	0	4	0	2	1	9	4	4	3
29	1	1	1	1	0	1	0	0	4
30	0	1	0	1	0	0	0	4	0
31	1	0	2	0	1	0	1	0	2
32	205	252	147	0	1	0	0	1	11
33	0	0	1	0	0	0	0	1	0
34	0	3	1	0	0	0	8	535	0
35	0	0	0	0	1	0	2	4	10
36	0	1	0	0	0	0	1	2	1
37	4337	3930	4657	40	2	0	5042	4907	4533
38	2720	3173	1736	0	2	2	31	30	31
39	1	0	0	0	0	1	0	3	1
40	0	1	1	0	3	1	3	8	1
41	2	3	0	1	0	0	0	0	0
42	1	0	0	1	1	2	2	0	0
43	6354	8381	4192	10544	11903	7421	34	4	1
44	6435	6525	6724	844	761	882	3	1	5
2-T	0	2	1	0	0	0	0	7	2
2	0	0	0	1	0	0	1	0	2
45	1	2	1	0	1	0	1	3	0
46	0	10	0	21	8	8	23	1	6
47	8	4	9	11	12	14	20	29	31
48	4	2	5	1	17	5	11	23	16
49	0	15	0	19	9	5	16	17	20
50	0	2	5	4	0	1	0	18	0
51	0	3	0	1	2	0	0	11	1
52	1195	1624	1222	0	2	0	138	112	139
53	0	3	2	4	2	0	4	0	6
54	2	7	1	1	3	2	9	0	10
55	0	10	0	8	4	7	15	15	14
56	1	2	3	0	3	1	8	20	12
57	2	0	0	0	1	0	11	17	13
58	873	1837	915	1	1	3	33	31	47
59	4085	4893	4335	12222	12566	11041	0	86	17
60	0	6	1	0	1	0	0	2	3
61	0	0	1	0	0	0	7	28	0
62	3392	3563	3318	0	2	0	717	699	676
63	20	0	4	4	7	0	21	0	3
64	77	53	117	0	24	0	42	41	26
65	5391	6763	7324	22	21	14	454	408	423
3-T	0	0	0	0	5	0	0	0	3
3	0	1	2	0	3	1	2	5	0
66	1	0	1	0	2	1	2	1	1
67	2	0	1	0	105	0	0	0	1
68	0	1	0	0	0	1	0	1	0
69	0	0	3	0	0	0	1	0	2
70	0	3	0	0	1	0	3	2	0
71	1	0	1	1	3	0	1	0	2
72	3902	4207	3807	0	0	0	1	0	2
73	0	1	0	0	0	0	1	4	1
74	0	0	1	1	0	0	2	1	0
75	7687	7764	7009	0	0	0	0	4	0
76	3	0	0	0	0	0	3	0	3
77	5941	6385	5904	0	74	0	5823	5435	4757
78	2024	1988	1866	0	10	0	14	8	28
79	1	2	0	5	1	3	8	21	0
4-T	0	2	1	0	24	0	1	0	0
4	0	9	0	18	10	8	25	19	16
80	13	17	11	11	22	9	17	35	0
81	10	11	0	14	16	19	14	0	1
82	1	6	1	17	18	0	14	33	40
83	5721	5845	7199	19822	18238	18973	244	313	330
84	19	11	23	26	15	29	59	51	62
85	13	8	10	19	1	20	0	28	32
86	5727	6479	6644	17748	21140	23441	1393	1163	1442
87	25	9	22	24	10	1	17	18	43
88	2923	2636	3072	0	1	1	2030	1668	1999
89	1497	1511	1732	21	29	0	76	170	152
5	2	0	1	1842	1934	1725	3	1	3
90	0	1	0	1	1	0	0	4	0
91	0	14	1	3	29	5	20	64	9
92	0	0	1	2	0	0	0	0	0
93	2	0	20	0	0	40	0	89	18
94	8283	6173	9375	26891	24441	27407	385	307	431
95	0	20	0	2	0	4	4	3	5
96	62	47	46	44	0	54	60	93	50
97	7612	7970	7216	21793	23700	23187	562	585	558
98	0	6	1	0	1	0	1	2	2
99	5549	6301	7250	1	1	1	1459	1461	1326
100	2847	3025	3280	2	14	1	4	14	2
101	21	1	27	1	22	33	0	37	33
PPA	0	0	0	0	0	0	0	4	0
RPAP	1	1	1	0	5	0	0	2	3
B	6650	6624	9556	6388	6519	8211	5577	7132	6002
H	188	152	108	154	183	157	289	260	453
M	3297	1987	1791	229	228	208	285	120	316
PC	6960	16606	6865	7597	8259	6281	4818	5373	6238
NC	1	1	0	0	3	0	1	1	0

## Sheet: Supplementary Figure 6
Compound #	MAL-I			SNA
6-T	1.58	2.29	5.81	24	199	354
6	8.2	0.99	0	658	535	581
25-T	25.35	16.43	0	459	550	341
25	0.51	8.22	0	202	134	234
1-T	9.78	25.21	0.81	186	48	81
1	0	12.25	0.72	502	363	516
26	1.46	0	13.03	5	1	3
27	149.51	161.37	144.44	73	86	61
28	14.28	45.99	43.67	5	9	1
29	147.28	154.37	123.41	1	0	0
30	9.16	0.68	0	1	0	0
31	39.84	17.49	0	1	1	1
32	2.31	4.47	4.59	9	10	0
33	0	15.04	1.62	0	0	0
34	0	10.17	5.7	1	1	0
35	0	1.63	1.66	4	0	0
36	17.09	8.73	8.94	1	0	1
37	8.7	20.23	3.94	0	3	3
38	2.48	2.44	18.14	3	1	4
39	2319.16	2445.68	2398.79	1	a	0
40	25.09	0	1.56	350	336	351
41	8.28	8.44	6.66	0	0	0
42	22.34	19.2	0	0	0	0
43	12.85	8.87	11.53	0	4	0
44	12.46	13.86	13.84	0	0	3
2-T	1.47	11.25	0	3	2	0
2	4.49	13.43	5.13	1	0	0
45	52.3	34.71	1.92	0	4	0
46	0.49	60.93	68.15	20	21	0
47	53.62	93.54	73.25	1	26	26
48	97.9	112.06	60.77	14	22	11
49	11.1	15.96	12.61	18	22	10
50	15.25	6.61	1.37	12	16	6
51	722.96	617.52	761.13	5	6	0
52	13.14	12.38	39.14	1	2	1
53	25.81	15.35	0	2	17	7
54	4.1	47.84	0	1	2	15
55	29.23	7.11	20.7	247	218	275
56	36.58	26.87	11.08	1	19	10
57	5.7	57.85	15.11	4	7	6
58	15.78	30.77	59.1	1	0	4
59	50.73	5.82	0.49	0	11	1
60	10.05	11.8	19.46	0	1	2
61	86.79	103.9	36.86	26	24	0
62	64.61	61.26	5.25	6	7	4
63	60.2	76.15	2.84	39	19	35
64	14.4	9.87	138.06	71	76	56
65	0.34	144.26	0	50	53	40
3-T	0	1.46	26.39	4	3	3
3	0	2.27	21.77	3	7	1
66	7.78	22.08	11.9	1	0	0
67	31.41	0.97	1.51	1	4	4
68	13.04	16.64	1.78	1	2	0
69	2735.46	2662.02	2957.17	0	0	0
70	17.99	11.75	7.82	1	3	1
71	20.2	2.91	0	185	213	219
72	12.78	0.96	21.92	1	1	1
73	10.41	4.97	9.27	1	0	1
74	0.18	9.14	10.56	0	1	2
75	20.19	15.45	3.38	1	2	0
76	13.13	16.25	10.89	1	2	1
77	26.96	0	0	4	2	0
78	60.71	51.47	6.4	4	2	10
79	43.15	44.28	6.2	7	6	13
4-T	0	0.46	0.75	7	2	0
4	43.08	63.95	26.11	22	18	16
80	5.25	180.65	0	37	0	0
81	103.95	4.55	32.58	22	14	26
82	80.52	16.27	2	1515	1549	1746
83	27.34	58.4	128.15	30	30	49
84	15.14	46.33	17	48	46	44
85	0	51.62	12.75	41	0	27
86	40.53	16.45	100.44	31	26	32
87	138.92	5.81	0.22	44	16	3
88	22.75	18.65	24.73	13	20	19
89	11.75	39.09	0	33	42	31
5	15.7	0.01	0	2	0	1
90	13.91	9.53	7.42	2	1	1
91	325.58	567.34	6.97	11	29	0
92	0	9.43	2.73	2	2	0
93	347.18	256.15	77.72	350	469	459
94	1.59	13.58	7.37	3	0	0
95	0.84	0	0	1	0	2
96	240.2	414.14	191.12	1	91	55
97	0.67	8.99	9.31	1	0	0
98	1.39	4.38	0	1	0	1
99	3.68	5.2	0	4	1	0
100	24.96	0.84	4.82	2	0	0
101	96	1.12	266.82	65	54	65
PPA	2.14	0	0.62	0	0	0
RPAP	6	2.49	3.94	0	1	2
B	25663	25104.1	25785.9	4199	5882	5250
H	1201.42	2411.27	930.88	170	384	211
M	790.02	1326.26	1175.47	304	307	242
PC	5220.18	5277.1	4891	2736	3602	2940
NC	130.67	237.62	0.78	0	1	0

## Sheet: Supplementary Figure 7
Compound #	RCA-I			ECL			GSL
6-T	8	18	1	2	2	0	227	0	241
6	0	1	3	0	1	2
25-T	331	322	312	1	9	0	515	291	29
25	430	399	400	0	0	1	0	0	590
1-T	22	1	9	6	13	2	235	78	32
1	53	7	1	0	1	0	27	0	766
26	0	18	0	2	1	1	2175	4072	4200
27	81	79	77	86	76	79	408	377	374
28	0	1	7	2	4	1	0	80	395
29	1	1	3	2	2	0	1006	448	40
30	0	1	0	0	0	0	381	0	108
31	0	1	0	0	0	2	0	0	849
32	2	1	2	0	1	2	119	65	450
33	0	3	0	0	1	1	68	0	98
34	2	16	0	4	5	2	266	154	3
35	0	0	2	0	0	0	436	343	242
36	10510	7270	10461	380	379	354	32909	34805	33842
37	1	1	0	0	1	0	0	282	431
38	7	1	5	3	6	1	1157	901	0
39	0	6	0	1	2	0	0	179	499
40	2689	2432	1900	0	1	0	282	0	199
41	0	0	1	0	1	0	18	126	510
42	0	1	0	1	0	0	0	8	136
43	6	19	2	108	149	119	49	201	161
44	1	1	1	1	0	1	338	309	264
2-T	1	3	1	1	0	0	46462	21643	40882
2	1	4	0	1	2	1	309	490	248
45	0	5	1	1	3	0	11	35	41
46	0	8	2	0	6	0	215	477	130
47	2541	1942	2433	188	213	224	3718	4952	0
48	0	8	0	4	2	1	5	919	758
49	22	0	23	0	0	0	679	66	100
50	3964	4614	5148	325	385	299	18133	15153	13341
51	0	2	1	1	5	0	982	0	1426
52	3	12	0	2	3	3	382	629	355
53	0	1	0	0	1	2	810	0	1142
54	18918	18469	17222	181	161	225	748	1015	0
55	2707	2482	2207	5	3	3	107	42	242
56	0	40	0	2	4	2	35	143	464
57	1	1	0	1	0	1	52	587	287
58	4	45	0	0	2	5	694	0	11
59	0	0	0	0	1	1	1079	744	16
60	7714	14766	9385	656	777	492	1	1107	2734
61	0	23	0	0	4	0	14	71	4285
62	2	1	0	1	2	2	17	157	466
63	8	5	1	4	1	1	939	0	327
64	4777	2438	3732	447	353	463	35390	34290	36011
65	6	0	6	16	1	1	1802	2126	80
3-T	1	2	0	1	0	1	10389	11582	13367
3	1	0	0	2	1	0	456	351	703
66	0	1	0	0	0	0	216	370	429
67	2882	2249	2763	534	529	495	838	866	6
68	7940	7972	7825	594	568	595	2151	0	2151
69	0	0	0	0	1	0	0	0	295
70	0	2	0	0	1	3	417	426	822
71	1045	1587	1139	0	0	0	0	275	314
72	2	3	0	168	168	166	643	698	12
73	0	1	0	0	0	0	687	687	900
74	3	1	1	1	3	1	118	802	0
75	2	1	0	1	2	1	0	14	676
76	4	5	0	1	2	0	521	588	3
77	0	1	1	0	0	1	20	349	236
78	10	0	7	4	12	3	200	1083	353
79	0	3	0	152	195	179	94	18	182
4-T	0	3	0	0	3	0	913	22	850
4	3	0	3	3	15	2	17	220	104
80	18073	16267	18247	1645	1572	1958	65369	65407	65422
81	0	41	1	0	23	2	16	97	0
82	13309	9588	11383	2	4	1	4801	2372	5423
83	17	19	16	282	231	284	624	1680	1521
84	18	9	20	4	15	18	1929	1357	114
85	1	22	0	8	11	1	274	200	2721
86	2	13	22	12	1	2	1365	2891	102
87	585	407	331	19	1	17	2207	2421	0
88	1	2	2	4	3	0	4	1138	2566
89	9	12	7	15	19	6	435	68	58
5	0	0	2	1	0	1	1319	1441	4
90	8639	5773	6428	554	330	599	14857	18480	19393
91	5	6	0	2	8	0	3882	2466	4249
92	0	1	0	0	0	1	629	336	550
93	1490	1108	1107	28	0	19	84	1305	1
94	2	2	4	149	119	151	273	84	73
95	3	13	0	0	1	0	861	0	5
96	0	23	9	5	31	19	8678	23	5996
97	0	0	2	1	0	0	510	0	701
98	48	52	40	0	2	3	554	0	0
99	0	1	1	1	2	1	0	0	296
100	1	0	2	0	1	2	0	0	65
101	2	41	19	166	193	179	74	1164	2275
PPA	1	1	0	0	0	1	413	388	198
RPAP	2	3	0	1	1	2	21	30	18
B	6912	7039	7003	2048	2418	1994	4050	0	4
H	216	147	276	182	201	214	31538	42477	43708
M	364	238	258	123	159	128	20964	8973	24658
PC	4969	8157	10018	4759	8438	2466	6	8	21
NC	0	0	1	0	0	1	3389	139	5347

## Sheet: Supplementary Figure 8
Compound #	SBA			VVL			DBA
6-T	20271	20482	19015	26148	23287	29290	319	161	397
6	21975	23308	26876	26980	25724	26125	971	1011	661
25-T	1	3	0	1	16	1	3	2	1
25	0	2	0	0	3	0	0	0	0
1-T	0	15	0	605	663	611	20	18	16
1	0	0	0	0	0	0	0	0	0
26	12	5	18	4	6	2	2	0	5
27	124	114	171	75	97	80	91	87	77
28	11	10	12	17	18	14	2	0	1
29	0	9	2	5	25	1	1	3	1
30	0	2	1	3061	3074	3132	11452	11226	11154
31	3	2	0	1081	1073	1120	11294	11001	11133
32	100	0	2	0	7	5	1	0	0
33	0	0	0	0	1	2	403	372	424
34	1	0	2	2	0	0	3	0	5
35	3	0	0	0	2	0	1	0	0
36	1	0	2	0	0	4	0	0	2
37	2	0	1	0	1	0	1	1	3
38	0	0	17	0	1	4	1	0	2
39	1	0	2	0	1	0	2	1	1
40	0	2	0	1	0	0	0	4	15
41	67	60	71	1323	1247	1377	14816	15022	11648
42	0	2	0	0	0	0	0	2	3
43	2	1	1	3	0	5	2	0	6
44	3	3	0	18	0	0	3	7	2
2-T	3	3	0	1	9	2	0	2	0
2	1	2	85	1	0	0	9	0	3
45	0	1	0	0	2	0	9	2	10
46	17	28	24	891	1048	1044	7744	7674	7620
47	29	17	42	2556	1664	2845	9276	8329	9644
48	20	20	9	87	89	109	2893	2577	3229
49	42	37	54	1949	1528	2861	9224	10698	11707
50	1	18	0	4	5	1	19	0	18
51	0	0	0	0	3	0	35	3	34
52	1	0	0	1	0	2	2	0	5
53	7	3	1	2137	5	3	1	2	1
54	10	3	1	5	11	10	2	1	0
55	10	10	16	4	2	6	20	12	20
56	29	14	11	3	4	4	8	12	8
57	35	30	24	2469	1967	2978	14681	13866	14626
58	16	4	21	4	3	17	18	0	15
59	5	1	16	1	0	0	0	0	1
60	1	4	0	3	0	1	12	2	0
61	0	0	0	0	17	0	21	15	17
62	1	10	0	2	2	7	2	1	1
63	5	23	1	3	2	4	1	0	2
64	0	0	0	0	18	0	0	24	0
65	0	43	0	21	12	11	20	0	0
3-T	4	1	1	0	1	0	3	0	0
3	2	12	2	0	0	2	10	1	0
66	5	5	4	1	0	1	5	7	9
67	11	0	12	6	0	0	2	0	6
68	1	1	0	2	0	9	0	2	0
69	0	0	2	0	0	0	0	0	0
70	14	19	14	981	1173	780	15877	16107	15262
71	1	3	2	3	0	2	0	0	0
72	7	4	2	0	2	1	0	0	0
73	0	0	0	0	11	1	1034	1125	1105
74	2	4	1	0	0	0	1	0	0
75	0	3	0	1	0	0	1	0	2
76	1	4	0	0	1	1	2	2	1
77	1	0	5	0	2	0	3	0	5
78	0	17	0	12	6	5	19	12	11
79	16387	16288	16925	9526	10697	12187	282	340	237
4-T	0	12	0	1	0	0	1	1	0
4	9	0	16	0	13	0	4	12	0
80	1	38	32	17	0	13	22	25	16
81	173	126	166	7990	8468	8899	12701	13045	12135
82	0	30	37	0	4	13	1	24	1
83	32	48	35	31	31	10	32	34	28
84	49	48	58	47	29	65	2575	2270	3726
85	1	0	15	14	0	25	1	22	2
86	38	17	47	1	0	20	24	15	23
87	9	2	9	21	21	2	29	13	31
88	16	19	8	3	2	3	0	3	0
89	28	29	26	18	17	0	0	20	0
5	18	1	1	1	1	3	2	0	3
90	0	6	0	0	2	0	0	1	0
91	1	1	13	0	13	1	5	4	3
92	63	66	56	2725	2804	1130	19175	17227	18241
93	57	0	14	0	0	32	22	0	4
94	12	7	0	3	0	3	2	3	4
95	1	1	2	13	8	7	1451	2019	1615
96	48	56	70	34	42	32	49	47	22
97	19	14	10	585	502	305	0	2	0
98	3	4	0	3	0	3	2	0	0
99	17	17	4	2	0	4	5	0	5
100	0	13	13	3	2	0	1	1	0
101	16338	20318	19839	9753	9167	8243	545	656	737
PPA	26594	22902	21911	32842	33441	37224	13	5	10
RPAP	27056	22333	25228	27384	22279	26112	35	0	26
B	4943	4901	7423	6658	5639	8193	3033	3350	5842
H	328	206	350	168	138	294	290	304	277
M	217	250	121	205	159	181	182	198	169
PC	3020	4185	5102	8170	5270	5162	3405	2708	4693
NC	0	0	0	5	53	1	0	0	0

## Sheet: Supplementary Figure 9
Compound #	anti-CD15s			Tn219			anti-MUC-1
6-T	0	0	0	0	0	0	0	0	13
6	0	0	0	0	0	0	0	7	0
25-T	0	0	0	19577	24247	16715	6	3	15
25	0	0	0	45069	41199	46032	1	1	0
1-T	0	0	0	0	0	0	0	0	9
1	0	0	0	0	0	0	15	0	17
26	0	0	0	0	0	0	4	0	0
27	0	0	0	0	0	0	3	14	1
28	0	0	0	0	0	0	0	0	0
29	0	0	0	0	0	0	0	5	0
30	0	0	0	0	0	0	0	5	0
31	0	0	0	0	0	0	0	0	0
32	0	0	0	0	0	0	3	17	0
33	0	0	0	0	0	0	5	0	3
34	0	0	0	0	0	0	0	19	10
35	0	0	0	0	0	0	4	1	1
36	0	0	0	0	0	0	0	6	8
37	0	0	0	0	0	0	0	1	0
38	42629	28903	42099	0	0	0	0	14	5
39	0	0	0	0	0	0	2	2	4
40	0	0	0	0	0	0	0	0	15
41	0	0	0	0	0	0	0	2	0
42	0	0	0	0	0	0	16	3	0
43	0	0	0	0	0	0	0	8	4
44	0	0	0	0	0	0	2	0	0
2-T	0	0	0	0	0	0	0	0	0
2	0	0	0	0	0	0	0	4	6
45	0	0	0	0	0	0	0	5	3
46	0	0	0	0	0	0	26	0	0
47	0	0	0	0	0	0	0	0	0
48	0	0	0	0	0	0	5	0	0
49	0	0	0	0	0	0	0	14	0
50	0	0	0	0	0	0	8	4	2
51	0	0	0	0	0	0	15	0	0
52	0	0	0	0	0	0	0	0	11
53	0	0	0	0	0	0	0	0	10
54	0	0	0	0	0	0	0	3	7
55	0	0	0	0	0	0	2	2	4
56	0	0	0	0	0	0	0	0	0
57	0	0	0	0	0	0	0	0	0
58	0	0	0	0	0	0	45	1	0
59	0	0	0	0	0	0	8	0	1
60	0	0	0	0	0	0	0	0	2
61	0	0	0	0	0	0	1	0	0
62	0	0	0	0	0	0	0	0	12
63	0	0	0	0	0	0	8	0	1
64	0	0	0	0	0	0	0	10	0
65	0	0	0	0	0	0	9	0	0
3-T	0	0	0	0	0	0	0	3	9
3	0	0	0	0	0	0	0	3	0
66	0	0	0	0	0	0	0	2	2
67	0	0	0	0	0	0	0	3	0
68	0	0	0	0	0	0	0	3	4
69	0	0	0	0	0	0	0	1	12
70	0	0	0	0	0	0	3	2	3
71	0	0	0	0	0	0	0	0	18
72	0	0	0	0	0	0	9	6	16
73	0	0	0	0	0	0	9	0	0
74	0	0	0	0	0	0	0	0	11
75	0	0	0	0	0	0	0	0	0
76	0	0	0	0	0	0	0	1	0
77	0	0	0	0	0	0	12	1	0
78	11794	5948	4767	0	0	0	6	0	1
79	0	0	0	0	0	0	0	0	4
4-T	0	0	0	0	0	0	6	3	0
4	0	0	0	0	0	0	0	0	0
80	0	0	0	0	0	0	3	1	0
81	0	0	0	0	0	0	31	0	10
82	0	0	0	0	0	0	6	3	0
83	0	0	0	0	0	0	0	0	0
84	0	0	0	0	0	0	2	13	0
85	0	0	0	0	0	0	0	9	7
86	0	0	0	0	0	0	0	0	6
87	0	0	0	0	0	0	2	13	1
88	0	0	0	0	0	0	0	4	3
89	45647	45844	39627	0	0	0	8	11	0
5	0	0	0	0	0	0	8	1	0
90	0	0	0	0	0	0	0	0	4
91	0	0	0	0	0	0	8	9	0
92	0	0	0	0	0	0	2	0	5
93	0	0	0	0	0	0	2	3	2
94	0	0	0	0	0	0	0	2	0
95	0	0	0	1369	2228	3749	9	0	0
96	0	0	0	0	0	0	7	0	0
97	0	0	0	0	0	0	10	0	0
98	0	0	0	0	0	0	14	8	2
99	0	0	0	0	0	0	14	0	0
100	23400	24080	20208	0	0	0	0	0	0
101	0	0	0	0	0	0	16	4	35
PPA	0	0	0	0	0	0	11035	10421	13539
RPAP	0	0	0	0	0	0	65438	65440	65445
B	0	0	0	0	0	0	0	11	11
H	2630	2545	11788	16328	17989	15759	18	111	67
M	37295	29332	29310	40275	37432	40120	1240	660	1199
PC	15374	19138	23446	44852	45311	39357	65470	64665	65474
NC	0	0	0	0	0	0	0	0	0

## Sheet: Supplementary Figure 10
Compound #	H3			H1
6-T	1185	35	26	73	81	52
6	587	34	510	134	44	159
25-T	27	990	356	5	0	13
25	98	55	30	12	117	58
1-T	27	21	46	91	46	147
1	87	41	54	55	63	53
26	10	37	38	25	90	20
27	11604	3588	4037	7	178	54
28	16	57	29	0	279	0
29	1100	2962	3315	154	0	106
30	48	54	49	53	61	65
31	1526	18	31	43	0	34
32	44	71	38	56	52	87
33	46	13	0	56	185	20
34	69	62	41	67	0	63
35	64	1180	57	98	28	147
36	20	46	33	56	129	31
37	38	334	25	4	0	11
38	579	2678	72	31	27	503
39	35071	33972	29939	41	10	89
40	38	80	157	35638	52281	39637
41	46	51	38	45	21	16
42	0	31	64	25	62	40
43	40	39	28	87	58	46
44	16	21	39	3	19	51
2-T	8	28	50	32	20	66
2	11	36	57	181	0	104
45	18772	17935	17066	2	10	52
46	36	122	53	20	198	37
47	27	21	52	32	21	56
48	89	124	125	52	21	97
49	18	86	34	29	51	86
50	5803	7882	2876	52	32	14
51	41758	45771	41762	0	35	0
52	22	101	62	90	81	13
53	33	10	40	202	0	172
54	35	691	165	0	140	119
55	45	70	23	20982	15713	22059
56	23574	17652	15194	2	44	93
57	502	25	49	73	47	255
58	41	20	76	191	0	9
59	87	141	19	274	0	0
60	31	71	7	24	34	8
61	55	19	6	146	137	136
62	46	18	31	183	49	138
63	30	65	18	0	180	37
64	26	19	14	8	39	138
65	56	29	203	39	91	309
3-T	28	33	14	57	118	87
3	27	47	27	66	258	79
66	26	1085	21	300	300	128
67	27	34	69	111	17	83
68	46	38	38	32	49	79
69	19315	23183	22617	129	22	5
70	22	44	44	94	59	106
71	29	37	58	48	64	52
72	52	23	23	28	141	85
73	21	64	0	21	118	107
74	87	47	26	107	57	65
75	27	25	3419	126	49	59
76	55	107	18	49	202	0
77	29	33	40	30	65	62
78	20474	25082	14109	151	255	120
79	21	223	43	63	0	150
4-T	52	14	170	133	106	35
4	32	29	28	66	76	181
80	34	31	26	215	80	183
81	26	27	35	0	70	35
82	44	25	31	2798	4736	7435
83	24	394	0	0	129	16
84	13	28	22	34	289	92
85	35	23	17	13	40	0
86	52	24	36	0	74	0
87	17	0	34	91	386	124
88	20	177	86	485	76	433
89	26101	21951	23394	10	0	150
5	31	85	34	20	30	28
90	23	477	30	130	298	0
91	2581	5926	17393	320	181	0
92	25	450	21	227	270	208
93	51	14	29	2462	8076	2168
94	71	30	30	177	41	24
95	14	125	5	27	40	33
96	28	24	37	162	0	131
97	27	92	18	19	40	22
98	13	26	18	40	117	77
99	51	49	27	0	23	59
100	50174	53195	50036	35	131	258
101	9	41	17	20	82	21
PPA	23	324	12	200	211	373
RPAP	30	25	28	5	166	0
B	48	71	37	103	126	47
H	1539	5746	4089	221	3208	345
M	38443	40555	35931	39275	42606	42509
PC	45005	40421	42710	42465	42327	43083
NC	37	17	29	55	15	1

## Sheet: Supplementary Figure 12
	NS01		CS01		NS02		CS02		NS03		CS03		NS04		CS04		NS05		CS05		NS07		CS07		NS08		CS08		NS09		CS09		ns28		ns25		ns29		ns20		ns30		ns21		cs16		ns18		cs12
	AVE	SD	AVE	SD	AVE	SD	AVE	SD	AVE	SD	AVE	SD	AVE	SD	AVE	SD	AVE	SD	AVE	SD	AVE	SD	AVE	SD	AVE	SD	AVE	SD	AVE	SD	AVE	SD	AVE	SD	AVE	SD	AVE	SD	AVE	SD	AVE	SD	AVE	SD	AVE	SD	AVE	SD	AVE
6-T	269.333	314.416	2.66667	4.6188	12	29.4449	-72	7.93725	41	34.6554	33	11.5326	422.333	91.1281	193.667	49.1664	39	19.9249	-31	44.5421	174.667	33.5012	117.333	59.2481	118	27.8747	25.6667	10.0167	0.333333	10.0167	-114.333	56.5892	363.667	104.882	182.667	232.126	9.66667	50.1631	13206.3	1225.51	35	32.5115	93	48.5077	33.3333	78.1174	37.6667	115.66	33
6	1494	481.277	0.333333	3.78594	201.333	71.4306	93.6667	57.0643	187	26.4575	42	19.9249	103.333	20.306	391	290.432	99	23.2594	18.6667	17.7858	596	202.022	98.6667	12.897	99.3333	22.5462	1280	648.694	724.333	124.709	3.33333	6.1101	1343	150.27	108.333	48.8808	84.6667	44.1852	193	14	146.333	24.6644	92.6667	104.03	129.333	62.1396	257.667	258.403	27.3333
25-	251	280.934	0.333333	4.6188	92	115.892	-20	90.813	10	9.84886	13	15.3948	-39	24.2487	1.66667	5.7735	-0.333333	10.4083	-25.6667	76.8462	173.333	116.316	4826.33	701.692	17.6667	18.5023	46.3333	54.2433	31.6667	29.5691	-160.333	22.5462	89	83.5165	127.667	44.658	56	34.6987	23054.3	1430.64	24.3333	19.5021	95.3333	90.2792	144	45.3982	360	98.8787	39
25	24.3333	19.6554	-5	4.58258	-31.6667	19.6554	38.6667	100.042	7.66667	6.65833	0.666667	1.52753	-11	14.7309	18.3333	10.0167	-21.3333	11.6762	-48.3333	9.50438	6	13.2288	3.66667	3.51188	-1.66667	12.5033	1082.33	148.17	1165	110.268	-101.667	30.6649	142.333	79.9396	5	72.9932	22.3333	19.4251	2978.33	154.597	29.6667	7.02377	121.333	30.9892	84	73.8986	207.667	206.578	25.3333
1-T	446.333	170.506	452	493.692	538.333	134.106	588	561.185	484.667	225.176	283.333	197.976	189	147.956	429.667	328.526	723.333	208.078	613.333	56.6157	256.333	95.9705	370	83.1445	360	119.804	163.333	31.1341	192.333	56.4388	63.6667	101.51	463.333	435.781	1023.33	96.8211	503.667	105.097	1099	201.427	342	67.1044	974.667	235.181	306.667	221.464	992.667	374.652	136
1	3	4.58258	-4.33333	3.51188	28.6667	12.5033	-11.3333	11.2398	12	9.16515	0.333333	2.08167	-18.6667	10.2632	-1.66667	11.0151	25.6667	3.05505	-28.3333	31.3422	0.666667	4.50925	3.33333	7.57188	3	11.1355	-0.333333	3.05505	7.33333	11.5902	4.66667	13.6504	121.667	102.647	453.667	40.5257	71.6667	74.6481	846.667	465.371	67.3333	79.3557	213	141.269	403.667	21.7332	1206.67	343.012	99.6667
26	83.6667	10.6927	30	28.5832	65.3333	97.5722	94	53.0283	61.3333	65.3937	66.6667	23.7978	0.333333	58.4323	106	40.5093	17	31.0483	197.333	315.95	96.3333	82.3974	51	1.73205	304.667	37.2335	31	43.0349	31	27.4955	-3.66667	66.7857	277.667	101.298	22569.7	3065.46	140.333	153.22	439.333	80.6494	161	91.6515	404.667	30.5996	507.333	75.8573	1106.67	176.004	287.333
27	10.6667	17.4738	2.33333	2.88675	-15.6667	24.7857	-26.6667	28.0238	16.3333	8.0829	-2	8.88819	87	201.911	13	24.0208	20	39.5095	-16	87.9318	7.33333	8.0829	-4.66667	21.0079	-5.66667	15.6312	-0.333333	2.08167	-45.3333	10.2144	-32.3333	40.6735	84	100.95	261	35.0428	62.3333	41.4045	194.333	165.264	34	47.1593	135.667	34.4287	162.333	108.786	398	350.461	46
28	33.6667	32.3161	-4.66667	10.0167	17.6667	40.2534	12.6667	24.7857	9.33333	16.1967	3.66667	3.21455	32.6667	56.8888	38	28.931	102	105.74	240.333	316.034	8.66667	16.5025	29	13.7477	13.6667	13.0512	15	9.53939	2.33333	4.50925	-28	20.664	83.6667	36.3501	1240	267.561	52	31.7962	183.333	170.447	47	7.93725	119	12.1244	125.667	88.5569	613.333	84.2457	108.333
29	5.33333	2.51661	3	4.58258	205.667	120.79	32.3333	39.6274	6.66667	5.68624	2.33333	13.0512	15.3333	4.04145	15.3333	36.1156	-0.333333	13.4288	-24.6667	50.0633	23.3333	3.21455	4.33333	13.4288	-1.33333	7.50555	0.666667	3.51188	-1.66667	10.5987	428.667	731.218	28.6667	22.1886	118.333	100.957	14	8.18535	181.333	94.7066	22	15.5885	-0.333333	50.5206	91.6667	62.788	509.333	171.733	29
30	9.66667	9.71253	9.33333	3.78594	22	13.8924	-10	7.93725	3	6.245	0.333333	4.50925	-8	5.56776	16	24.2693	9.66667	56.2168	-32.6667	33.4714	13.3333	25.7941	2.66667	21.0792	-0.333333	6.1101	-4	1	-9.66667	6.65833	-66.6667	11.9304	-3.33333	10.2144	-31.6667	84.4768	-39.6667	17.0392	-3.66667	19.5533	-0.666667	17.2143	1.66667	13.6504	-51.6667	40.8085	-175.667	291.411	4
31	-14.3333	12.4231	-6	8.7178	65.6667	78.2901	-52	5.56776	0	6.55744	-0.666667	4.16333	-13.3333	29.4845	-1.33333	6.35085	11	35.0856	-37.6667	20.0333	-5.66667	4.50925	0	13	-1.66667	1.52753	-5.66667	5.7735	-14.3333	9.45163	-31.6667	22.3681	17.3333	56.1991	75.6667	77.3649	13.6667	18.7172	21.3333	29.5014	3	8.18535	35.3333	26.0256	30.6667	48.9524	2.66667	87.8882	5.33333
32	-2.66667	35.7258	-6	6.245	-19	31.241	-58.3333	19.1398	4.66667	10.0167	-0.333333	0.57735	-5.66667	8.73689	2	5	76.3333	54.4457	-36.3333	11.3725	3.66667	9.07377	-5	6.55744	18.3333	12.5831	-3.66667	2.08167	-12	11.1355	-100	26.0576	7	16.8226	-24.6667	52.9748	9.66667	24.7049	16.6667	13.3167	17	20.0749	23.6667	1.52753	3	68.4324	-220.333	113.725	-10.6667
33	-7.66667	10.5987	40.6667	80.9341	2713	909.327	22	37.5899	4.33333	7.76745	71.3333	5.85947	30.6667	79.1981	14663.3	2273.82	11649.7	832.23	104.667	127.288	1.33333	4.16333	-5.66667	6.65833	2116.67	420.677	3314	233.514	9739.67	303.045	-94.3333	49.6017	65280	61.6523	12661.3	1380	13895	214.343	4211.33	1015.02	7.33333	7.23418	37.6667	23.6291	36563.3	3959.24	18747.3	2787.31	2222
34	115	58.8982	2656.67	3025.41	-40.3333	74.0428	86.6667	65.5159	21.3333	28.2902	7364.33	1828.83	-7.33333	6.65833	1130	384.515	18416.7	5586	65081.7	68.0098	74.6667	45.3468	1082.33	584.761	766.667	246.784	110.667	24.0901	8005	654.23	171	7.54983	2385.33	730.097	127.667	100.709	5566.67	666.739	41730.7	3072	51	51.3907	103.667	76.3959	53623.7	3713.54	11877	1033.99	48.3333
35	64.6667	29.1947	3	8.88819	-63.3333	24.5017	-54	1	-2.33333	6.1101	20.3333	6.1101	-41.3333	18.1475	-2.66667	8.5049	3.66667	19.6554	746.667	52.5959	19.6667	13.0512	1	3.60555	13	16.5227	2.66667	5.68624	-28	5.19615	40.3333	52.4436	12	19.1572	11	17.7764	14	19.5192	865.667	211.628	47.6667	9.0185	83	53.9259	14.6667	63.7992	-26.6667	128.282	41.6667
36	232	47.2864	4.66667	7.63763	-26.3333	19.1398	-39	10.583	4.33333	3.21455	50.6667	8.14453	-28.6667	5.7735	-1.66667	0.57735	51.3333	43.4665	-19.6667	42.1584	55	70.1926	-2.33333	10.0167	4.33333	5.50757	21	19.2873	4.66667	3.05505	11.3333	59.8777	30.3333	9.86577	24	33.1512	1	11.5326	552.667	133.867	28	5.2915	63	10.4403	27.6667	33.2315	103.333	42.4539	40.6667
37	-3.66667	15.0444	-4.33333	6.80686	-50	11.5326	-52	3.4641	7.66667	5.50757	3.66667	1.1547	-32.3333	27.0617	-1	7	-3.33333	11.0151	-44.3333	37.581	39.6667	35.7258	0	2.64575	18.3333	11.9304	1.66667	6.02771	-10.3333	2.08167	48.6667	95.0228	16.3333	11.0151	69	49.5177	7.66667	6.4291	718	166.694	9	13.4536	39.3333	9.86577	1.66667	19.6044	4.66667	79.6011	15
38	61	72.643	-4	5	29	7.2111	-15.6667	18.5562	2	4	0	6.08276	-7.66667	20.306	8.33333	7.57188	52.3333	42.194	-18.3333	13.8684	52.3333	15.695	4.66667	6.02771	1.33333	6.50641	1.66667	7.76745	-0.666667	8.14453	-20.6667	8.0829	124.333	22.5462	323	39.2301	74.3333	26.8576	930.333	217.312	53	8.18535	181.333	22.5019	139.333	57.4572	469.333	600.634	114.333
39	263	71.6868	-1	2	-47.3333	18.4752	-82.3333	11.9304	-2.66667	2.08167	9.33333	3.21455	-33.3333	15.2753	-12.6667	2.08167	62.6667	48.346	-38.3333	96.9656	72.6667	68.7192	-2.66667	4.50925	-1.33333	0.57735	0.333333	5.85947	-22.6667	11.9304	20.6667	8.73689	13	11.2694	87	54.5802	7.66667	2.08167	577	51.3907	10	8.88819	33.6667	18.9297	19	33	123.333	154.507	50.6667
40	42	16.6433	6.33333	4.72582	1.33333	21.9393	0	23.0651	3.33333	0.57735	59.6667	17.6163	63.3333	7.37111	11.3333	14.2244	64	9.16515	45.6667	118.745	43.3333	4.50925	20.6667	19.218	6	7.2111	1	4	32.3333	140.233	3	31.1929	130.667	38.8501	359	98.4226	118.333	5.03322	667	39.5095	54.6667	22.2785	151	64.1561	305.333	30.1054	656.333	337.944	61.6667
41	42	4.3589	-5	3.60555	-47.6667	20.9841	-75	4	-0.666667	3.05505	18	21.6564	-30	12.7671	23	26.2107	51.6667	27.0617	-58.3333	34.1223	38	70.3136	-3.66667	3.51188	4	9.64365	-3.66667	5.1316	-30.3333	6.50641	48.3333	72.5971	-11.6667	22.053	-24.3333	37.018	-13.6667	16.8622	581	54.3691	-5.33333	8.14453	31.3333	31.8957	-45.6667	55.2932	-89.3333	172.257	0.666667
42	743.667	103.365	2.33333	13.7961	-8	23.4307	-42.6667	5.50757	339.667	35.8515	766.667	154.824	-7.66667	6.1101	1253.67	215.038	1934.67	196.79	-48.6667	11.3725	351	109.014	0.666667	4.50925	350.667	28.7286	10	13.8564	1716.67	105.534	1.66667	46.0036	2597	310.005	844	17	56.6667	7.0946	571	46.8615	14.6667	30.8599	61.6667	14.6401	99.6667	49.3997	226.667	383.946	22.6667
43	-17	13.7477	-6	6.08276	-76	44.1362	-100.667	17.7858	-2.33333	4.72582	1.66667	5.03322	-40	26.8514	-23	6.9282	58.3333	115.682	-21.6667	50.5206	-5.66667	6.65833	-9	14	-1.33333	5.50757	-4.66667	2.51661	-27.6667	11.2398	134.667	71.5984	-23.3333	14.1892	46	166.784	-11.3333	23.5443	1292.33	133.268	16.6667	10.4083	1.33333	30.8599	-16.3333	20.232	109	93.6162	-0.666667
44	-14.6667	16.773	1.66667	11.7189	-25.3333	18.0093	-51.3333	7.50555	5.66667	0.57735	3.33333	4.72582	-11.6667	25.3246	1.33333	3.21455	-3.33333	17.6163	-12.6667	34.5591	-0.666667	4.04145	5.33333	5.1316	-1	6.245	2	4	0.666667	14.6401	-36.3333	44.0946	-8.66667	11.5036	126.333	216.846	0.666667	31.6596	744	56.3471	10	3.60555	-3	11.3578	12.6667	48.0139	55	190.843	19
12-T	-12.3333	18.0093	2.66667	13.5769	42.3333	88.7149	-60.6667	30.8599	50	10.583	18.6667	18.8237	-26.3333	22.2785	14.3333	5.50757	126	92.2388	-45.3333	123.557	-6	4.58258	-7	10.8167	-2	5.19615	-1	3.60555	1516.67	260.22	101	106.925	11	26.0576	200.667	222.446	37	39.8873	214.667	159.863	85.6667	47.2582	171.333	106.143	248	61.2454	420.333	267.193	42.3333
2	138.667	49.2172	185.667	16.2891	130.333	201.083	-11.3333	67.8258	404.333	56.3235	65.6667	20.6478	7368	1208.42	35	27.6225	15.3333	12.8582	435	72.0278	74	18.735	0.333333	4.16333	148.333	49.034	6.66667	14.1892	13809	500.684	-2.66667	57.5702	108.667	83.1705	200.333	48.5627	641.333	99.8115	2136	749.589	365	70.6187	288.667	109.61	129	71.0774	1942.67	729.357	70.3333
45	232	61.7981	123.667	17.2143	159.333	49.339	54.3333	129.682	149	112.801	9.33333	19.8578	2505	246.447	24.3333	34.3851	48.6667	22.2336	538	144.503	107.333	32.5167	18.3333	3.51188	19	19.6723	16.6667	3.21455	15778.3	1055.8	-67.3333	63.9713	1480	398.245	140.333	108.914	80	73.7767	2295.67	322.677	72.6667	49.9032	501.667	126.571	212.667	64.0026	1741.33	68.12	42.3333
46	409	36.7151	22.6667	4.93288	231.667	17.7858	60	31.7648	118.667	9.0185	1266.67	240.346	141.333	36.2261	31	52	50.6667	26.6521	205.333	123.423	278	58.4038	22	6.08276	18.3333	6.02771	43	7.54983	20186.7	1816.91	5	27	5331.67	612.147	240.333	56.748	94	26.2869	333.333	31.8957	74	47.8226	154.333	97.4286	154.667	97.9405	712.667	116.62	46
47	32.3333	11.3725	8.33333	9.86577	67.3333	18.23	32.6667	44.0151	68.6667	16.563	30.3333	23.7136	36.6667	20.2567	74.6667	47.0886	45.6667	67.3003	177	93.9521	31.3333	21.2211	14.3333	10.6927	22.6667	29.3995	24.6667	22.2785	247.667	38.175	13	51.9711	163	9.84886	295	14.4222	66.3333	28.0238	319.667	36.8284	29.6667	31.7543	156.667	10.0664	184.667	75.182	819.333	152.507	49
48	77	24.2487	-4.33333	13.0512	64.6667	46.7582	65.6667	119.14	8	4	-4.66667	11.5036	29.6667	56.7568	20.6667	29.1947	57.3333	20.0333	27.3333	87.8768	4.66667	7.76745	3	13.2288	3	6.08276	12	3.60555	-25	14.7309	85.6667	213.734	46.6667	36.6379	258.667	52.653	14.6667	33.2616	59.6667	71.8146	16.3333	9.86577	59.3333	42.194	28.3333	16.563	336.333	190.815	21
49	12.6667	24.3379	1.33333	2.51661	45.6667	37.2872	56	58.8133	7.66667	3.21455	-3.33333	5.03322	19.6667	43.1432	2.66667	16.5025	63	63.498	74	71.1056	0.666667	6.65833	9.33333	18.5562	3	5.2915	2.33333	8.96289	-13.6667	7.0946	81.6667	205.831	43	33.6452	277	20.7846	6.33333	37.4477	189.333	16.1658	21.3333	21.9393	80	44.643	76	19.9249	684.667	121.063	40.3333
50	3	17.5214	-1.33333	3.21455	31	64.7843	16	143.293	2.66667	7.50555	4.66667	28.8675	44	55.6776	6	5.2915	40	12.2882	20.3333	95.2908	29	22.7156	30.3333	7.0946	5.66667	13.5769	2	8	6.66667	55.7704	103.333	161.017	156	31.241	98.6667	146.678	32	39.8873	248.667	42.7356	43.3333	30.8599	150.333	52.7857	233	55.8301	570.667	115.518	66.3333
51	22	31.1769	3	8.7178	137.667	106.866	-22.6667	36.5559	1.66667	6.1101	-8	12.1655	-15	41.9047	10.6667	15.0111	77	58.4123	8	45.9674	15.6667	21.0792	29	12.2882	5.33333	10.6927	0.666667	6.80686	-40	4	-28	80.0187	38.6667	45.3689	115.333	122.411	9.66667	43.0155	134	63.9062	22.3333	27.9344	29.6667	20.5994	25.6667	67.4487	394	181.403	28.6667
52	18	18.2483	1.66667	10.6927	43.3333	47.5219	8	97.1236	3.66667	6.50641	2	7.54983	-5	16.3707	-8	7.2111	25.3333	61.4925	-49	23.516	13.3333	24.4404	19.6667	12.2202	0.333333	8.02081	8.66667	17.7858	-14.3333	11.5902	479.667	805.719	82	44.0341	227.333	66.1539	39	8	275	10.5357	18	7	156	16.7033	128.333	71.4306	707.333	155.288	58.3333
53	141.667	90.2903	11	12.49	17.3333	34.0783	31	10.583	7.66667	8.0829	1	17.5784	238.667	45.5229	31.3333	14.5717	150.667	217.656	12.6667	25.8908	47	12.1244	13	9.64365	12	12.7671	-4.33333	3.05505	10557.7	2278.62	68.6667	92.3923	505.667	238.521	2898.33	1623.51	45	13	238.667	142.514	46	47.697	184	34.1174	215	61.5549	171.333	402.085	75.6667
54	6.33333	7.57188	2.66667	2.3094	33.3333	42.4774	24.6667	28.5015	13	15.3948	8	7.54983	49.3333	159.713	29.6667	12.5033	25.3333	98.4496	-42	66.7757	14.6667	12.2202	25.3333	21.5019	-6	11.5326	15.6667	31.39	-8.33333	15.0111	29.3333	20.9841	97.6667	25.4231	4474.67	828.336	37.3333	43.0968	180.667	81.4023	51.6667	18.3394	178.667	26.6333	172.333	138.11	607.667	21.5948	93
55	35.3333	15.9478	-3.66667	9.0185	4.66667	31.8957	25.3333	41.0163	12	11	8.66667	6.50641	34.3333	28.9194	46	14.5258	58.6667	126.812	202	472.238	21.6667	18.037	2	9.84886	30.3333	25.4231	1.33333	1.52753	-14	24.4336	-12	32	69	54.5252	2382.33	458.884	72	60.9016	214.667	157.132	42.3333	22.8546	103	51.2152	187	65.1844	542.333	262.729	45
56	8.33333	6.65833	4.66667	2.88675	66.3333	30.0389	97	32.909	8.66667	4.04145	13	7.93725	-8.66667	28.3608	14.6667	13.8684	64.3333	80.0646	-63	167.248	1.33333	10.5987	26	8.544	10.3333	16.2583	3	9.84886	-30.6667	6.80686	13.3333	35.7957	81.6667	15.1438	2232.33	949.072	65.3333	55.9851	175	172.375	31.3333	24.6644	93	32.9697	120.333	116.843	322.667	377.361	49.6667
57	11.6667	13.3167	1	2.64575	7.33333	9.60902	-52	31.241	1	10.5357	3.33333	6.50641	-16.3333	12.5033	14.6667	13.6504	-8.33333	17.673	-37.6667	53.929	18.6667	11.6762	9.66667	11.8462	5.66667	16.0104	-7.66667	7.0946	-54	20.7846	123	116.323	62.6667	77.8481	13733	1662.48	53.3333	61.4356	142.333	89.8016	30	23.2594	50.3333	58.1578	60.6667	103.355	65.3333	361.333	35.6667
58	-0.333333	1.52753	-2.66667	5.7735	1.33333	51.5008	-6.66667	8.62168	-3	10.5357	4.33333	6.02771	-10.6667	10.4083	4.66667	15.885	5	49.3862	-30	28.2135	19.3333	17.4738	5	3.60555	0	3.4641	5.66667	2.51661	-16.6667	18.0093	44.6667	54.5191	80.3333	5.68624	12081.3	2465.61	71.6667	9.07377	235.667	26.7644	47.6667	7.0946	169.667	8.02081	133.333	60.8797	418.667	181.605	91.6667
59	30	47.4447	-5.66667	8.5049	79.6667	133.38	22.6667	28.4488	17.3333	18.5831	10	11.1355	-15.3333	23.1157	-1	14.1067	14	46.8081	-23.6667	63.4455	-3	12.1655	1.33333	0.57735	-0.666667	4.50925	2	7.54983	-10	16.7033	-27.3333	80.3264	93	17.7764	1971.33	526.627	63.3333	12.6623	200	8.7178	50	10.583	129.667	68.0392	31.6667	95.5528	342.667	29.2632	42.3333
60	-18	3.60555	-1.33333	2.08167	-39.3333	76.0548	6	109.421	3	3	6.33333	5.50757	-29.6667	5.03322	-16.3333	11.0604	-15.3333	12.7017	-63	50.2693	14	13	-8.66667	6.65833	-1.66667	2.51661	-0.666667	7.76745	14.3333	53.426	42.6667	54.2433	44	9	88	51.9711	10	32.1403	119.333	83.0321	39.3333	9.71253	82	12.1655	27.3333	55.5818	67.3333	102.666	33.6667
61	58.3333	29.4845	-5	2	148.333	66.7258	39.3333	52.0032	388.333	101.589	676	166.556	2	6.245	3876.33	903.474	2699.67	652.895	155.667	82.0508	30	34.0735	27	2	428	127.785	97.3333	24.0278	2337.67	570.093	63	118.114	637.667	284.152	614	310.31	148.333	160.855	322.667	183.506	93.6667	17.2143	166.333	74.8487	400	9.84886	853	388.29	109
62	32.6667	7.63763	3.66667	10.2632	-17	31	66.6667	119.069	20	21.6564	5.33333	9.29157	-25.6667	5.50757	17.6667	22.301	58.3333	27.2091	9.33333	84.0496	1.66667	2.88675	14.3333	22.2785	-1.66667	5.7735	5.33333	7.02377	-9	7.81025	-7.66667	122.904	109.667	22.2785	214	130.847	29.6667	24.5425	161.333	101.619	73.3333	4.16333	200.333	41.8848	295	68.7677	93.6667	372.94	66.3333
63	75.3333	16.6533	9	3.4641	154.667	136.313	67.3333	64.0495	2.33333	12.6623	14.6667	10.5987	52.3333	36.8284	2.66667	14.1892	57.3333	71.0375	-43.6667	56.5184	30.6667	27.6466	12.3333	11.5902	5	10.5357	2	7.2111	15102	1672.75	-44	97.9643	239	74.9867	311.667	37.6475	78.6667	8.5049	259.667	111.384	68.6667	35.3883	227	20.2237	305	30.8058	444.667	465.64	107.667
64	17.3333	10.116	0.333333	13.4288	94.3333	67.656	160.667	119.835	9	6.55744	4.33333	4.72582	-17.6667	25.7358	15.3333	13.5031	208.667	161.806	-17.6667	103.828	17.6667	11.6762	22.6667	3.21455	0.666667	0.57735	7.66667	7.76745	-26.3333	50.2129	-70	58.1034	230	21	307.667	171.949	41.6667	29.9555	313.667	142.76	44.6667	16.4418	223	51.9711	186.333	131.302	766.333	359.45	86.3333
65	3.33333	10.9697	-4.33333	4.50925	67.3333	84.7368	36.3333	46.7155	8	10.4403	3.33333	4.72582	-11	30.8058	23.3333	24.6644	110.333	176.5	70.6667	108.887	22	29.5127	10.6667	8.5049	-8	1.73205	-2.33333	8.02081	-47.3333	22.8546	14.3333	65.7292	172.667	109.235	337.667	46.0036	50.6667	85.0078	265.333	146.715	75	15.5242	219.667	65.5159	262	54.8361	914.333	148.042	98.3333
3-T	-11	27.4044	1.33333	16.5025	-2.33333	44.0038	-78.3333	52.5959	35	5.56776	0.666667	11.5902	-34	33.2866	42.3333	21.2211	-26.6667	20.232	-14.6667	89.2319	10.3333	13.3167	7.33333	8.73689	24.3333	1.52753	26.6667	7.57188	42.3333	16.7432	-75.6667	141.001	181.667	207.187	163	236.451	120.667	51.2868	448.333	78.831	83.6667	11.0151	203.667	32.9292	329	56.7098	726	402.083	275.667
3	41.6667	7.63763	7.66667	7.02377	657	274.377	131.333	63.2561	41.3333	30.9246	3.33333	7.63763	53.3333	31.39	179.333	29.6704	18	11.5326	771	79.5676	60.6667	38.4231	38.3333	11.5036	2409.33	760.222	26	8	689	268.814	153	78.8226	226.333	293.504	481	90.7359	135.667	51.7912	5163.67	1093.21	85	14.1774	288.667	25.0067	511	94.7787	924.667	351.346	235.333
66	1.33333	28.4488	-1.33333	11.5902	233.333	86.5814	570.333	304.28	67	31.225	-2.33333	6.65833	-26	13.5277	606	172.128	-55	19.0788	-43	7	-2.33333	7.76745	225.667	26.5016	3324	1061.52	32.3333	21.5948	1316.33	156.947	45.3333	170.33	789.333	278.554	704.667	212.594	37	36.0971	1108.33	302.327	39.6667	46.4579	111.667	29.2973	3443	96.3172	577.667	27.5741	167
67	2.33333	11.2398	-4.66667	11.5902	34	73.9932	7.66667	54.4273	15.6667	17.8979	-8.33333	18.9297	-8	2.64575	0.333333	9.07377	-8	7.93725	-26.3333	37.899	4.66667	14.1539	18.6667	10.2632	-1.66667	0.57735	0	4	41	11.3578	-48.6667	122.411	65	17.3494	53	121.618	12.6667	20.0083	185	29.1033	43.6667	21.8251	128.667	57.4659	14	128.503	408	99.7146	88.3333
68	-25.6667	10.9697	-6.66667	7.57188	7.33333	77.8481	38.3333	126.698	5.66667	7.76745	-4.66667	4.72582	-46.6667	14.1892	26.6667	29.4845	-7	8.88819	-45.3333	20.0083	-7	4	-19.3333	1.1547	0	2.64575	-4.33333	7.37111	20.3333	6.65833	107.667	82.276	5	48.1248	39	35.171	3.66667	17.0098	82	28.5132	22.6667	7.76745	65.3333	20.232	71.3333	29.4845	109.667	107.379	15
69	225.667	47.5114	-3.33333	20.306	180.333	101.491	-24.6667	60.0444	115	32.078	-17.6667	22.0303	-66.6667	38.9915	77.6667	35.6417	-133.667	141.624	-116.333	22.3681	112.333	39.8037	-6.33333	3.21455	9.33333	23.2451	-14	7.2111	836.667	167.441	-371.667	415.116	95	180.867	450.667	41.0163	517	157.248	1881.33	237.643	775.667	177.889	56	32.9242	-116.667	98.6374	1089	366	648.667
70	50.6667	43.89	-1.66667	6.02771	-60	14	-27	8.7178	8.33333	7.50555	-3.33333	15.1767	-51	42.5793	-4.66667	2.88675	-39	6.55744	-28.3333	49.0951	22	17.5214	-9	2.64575	-8	7.93725	-0.666667	3.51188	-27	12.1655	-55.6667	22.1435	18	8.7178	75.3333	76.173	10.3333	12.2202	41	39.95	16.3333	7.02377	7.66667	40.6981	59	27.8388	48.3333	103.196	31.6667
71	4.66667	15.8219	-2.66667	1.52753	-2	102.24	-2.66667	86.7314	1.33333	12.0139	0.333333	7.02377	-13.6667	30.9892	8.66667	15.9478	44	31	-82	41.6053	5.33333	5.85947	5.66667	6.80686	1.33333	11.0151	6.66667	14.5717	-9	6.245	151	36.428	26.3333	37.2335	109	86.7583	3.33333	31.0698	99.6667	41.6693	-1.33333	5.03322	95	22.6053	97.3333	130.845	143.333	110.024	30.6667
72	-5	19	-10.6667	13.2035	-76	27.6225	-31.3333	80.8847	9.33333	10.0167	31.3333	45.9601	-22.3333	36.9369	31.6667	69.4286	1.66667	54.1972	76	213.277	-5	1.73205	-4	7.2111	-0.666667	5.50757	-2.66667	3.21455	-29.3333	16.6233	-30.3333	300.237	12.6667	35.7957	-8	32.7414	-8.33333	20.8407	29.3333	28.006	24	7	52.3333	10.5987	4	84.788	-190.667	52.0801	27.3333
73	-21.6667	13.0512	629	318.641	4.33333	25.4231	453.333	106.613	4.66667	6.65833	22.3333	0.57735	-19.6667	20.5264	33327.7	2721.68	7350.33	711.868	8566	865.444	-14.3333	5.68624	13.6667	44.4672	28231	2951.71	62	10.583	12927.3	1548.06	-13.6667	129.199	7697.33	1391.12	10193.3	931.534	25807	1646.94	2184	120.677	20.3333	14.1892	87.6667	89.4949	28850	1895.22	18136.7	765.169	32.6667
74	-8.66667	15.308	1332	1295.61	-5	10.1489	-6.33333	32.1299	79.3333	22.745	35764.7	9056.79	56	9.16515	485.333	36.6652	7290.33	2125.39	64936.7	217.716	3.33333	3.05505	10	6.08276	1437	326.294	64	9.53939	2717.33	666.116	99.6667	150.074	15406.3	2867.61	158.667	9.07377	6679.67	380.807	27409	1858.71	50.6667	14.3643	93	24.6374	11189	1031.43	8308	958.44	47.6667
75	8.66667	32.6548	-0.333333	5.85947	190	128.363	-74.3333	48.645	15	23.5797	2.33333	4.04145	-38	14.9332	20.6667	35.7258	226.333	150.607	-5.33333	119.851	1.33333	20.232	21	4.58258	-7.66667	15.308	-4	2	45	22.1133	-144.333	18.1475	-11	6.55744	31	121.347	3	10.8167	48.3333	20.6478	1.33333	10.9697	29	19.975	-31	43.9659	6	111.987	29
76	35	7.54983	21.3333	6.50641	250.667	64.2988	-51.6667	43.0155	560.333	7.50555	365.333	139.787	0	7.81025	1655.67	399.558	5272.33	661.737	5.66667	41.1866	38.3333	27.7549	-4.66667	7.76745	287	124.527	308	77.0779	3623.67	144.154	-5	112.601	9591	2100.58	998.667	113.32	16.3333	29.5353	177	24.3311	59	23.0651	78.3333	33.5012	228.667	41.3562	1364	197.494	26.3333
77	0.666667	19.7569	-4	1.73205	24	104.014	-52	28.2135	-5.66667	2.08167	-0.666667	7.0946	14.6667	90.7818	-3.66667	19.0875	52.3333	88.5118	-67	15.7162	-9	12.1655	-2.66667	8.62168	-1.66667	0.57735	0	1.73205	53.6667	22.1886	-44.3333	79.1223	48.6667	25.4231	189	47.3181	-4.66667	15.885	168	71.8958	25.6667	9.45163	149.333	20.108	164.333	54.0771	370.667	77.5005	74
78	-0.666667	9.50438	-7.33333	12.741	46.3333	71.122	-11.3333	5.85947	9.33333	22.5019	-3.66667	7.50555	4	22.6495	5.33333	17.2143	13.6667	10.6927	-10.3333	37.581	27	8.66025	7.33333	9.60902	-3	2	2.33333	5.68624	-29.6667	8.96289	85	131.343	95.6667	16.4418	354.667	20.5994	39	31.4325	285.333	48.5215	53.3333	16.0416	132.333	36.0185	122.333	69.8594	631.333	636.886	117
79	32	20.7846	32	4.3589	107	85.5102	67.6667	49.2172	22.3333	5.1316	28.6667	11.5902	88.6667	48.5833	15.6667	25.8908	120	27.0555	170	50.2693	20	13.4536	6.33333	16.1658	-3.33333	5.68624	4	6.9282	39	23.3024	3	15.7162	76.6667	28.3784	280.333	106.829	44	38.7427	195	74.96	71	7.2111	169.667	100.485	86	134.358	570	54.2863	67
4-T	-8.33333	10.6927	5.66667	9.2376	98.6667	185.831	51	44.0341	25.3333	4.93288	20.6667	29.9054	8.66667	34.7898	-1.33333	21.1266	16.3333	49.6622	185.333	248.818	0	6.08276	2.33333	2.08167	27	22.0681	-6.33333	9.71253	103.667	26.6333	-72.3333	137.914	135.333	95.9653	58.6667	113.245	91	90.5152	187.333	74.6615	85.6667	41.2593	218.333	101.648	230.667	6.1101	374	41.9047	46.6667
4	288.667	40.2161	47.3333	15.308	633.667	93.8314	71.3333	76.7876	243	62.6019	33.3333	23.6925	2135.67	398.146	258.333	199.565	91.6667	16.563	551.333	202.989	140	30.4138	122.667	24.3379	114.667	38.371	117	20.664	20463.3	85.5122	50.6667	59.9694	1264.67	393.5	389.667	39.3107	269.333	56.2257	8952	265.36	104.333	103.582	225.667	87.0938	317.333	29.2803	1448.33	268.932	207.667
80	18.6667	9.29157	2.66667	8.14453	78.6667	52.0128	64.3333	57.9511	27.3333	6.65833	-4.33333	3.78594	61.3333	59.5427	3	13.7477	51.6667	46.929	-54	84.8941	3.33333	5.85947	9.33333	4.04145	3.33333	11.3725	-1	10.8167	-39.6667	24.5832	-42.6667	29.1433	169.333	9.0185	288	104	59.3333	18.0093	260	40.9268	74.6667	7.0946	152.333	117.921	64	117.235	633.333	409.964	51.3333
81	24.3333	14.0475	1	7.81025	43.6667	53.9011	71.3333	113.298	10.6667	2.51661	8	11.1355	47.6667	27.0062	30.6667	20.502	37.3333	16.1658	13	21.7945	21	27.2213	29	32.5115	3.33333	4.16333	0.666667	2.51661	-44	8.88819	123	173.802	45	28.7924	246	33.5112	12	46.8615	128	46.8615	29.3333	5.50757	76.6667	45.6107	47.6667	76.3566	398.667	534.454	27.3333
82	10.6667	11.547	-6.33333	5.50757	96	110.531	12.3333	57.2393	4.33333	8.32666	7	27.5136	-5.33333	17.0392	8.66667	18.7172	106.667	77.0216	-47.3333	50.0633	18.3333	32.5167	12	14	3	5.19615	-1	5	27	65.0461	-77	15.6205	101	21.9317	331.667	24.0901	7	50.1099	241	16	32.6667	23.2451	149	104.532	117.667	105.709	755.333	76.5789	56
83	46	16.5227	19	22.6495	110.333	64.5936	34.6667	39.2726	22	9.53939	5.66667	3.05505	87.6667	49.6521	71.3333	72.6108	71.6667	61.8897	65.6667	147.704	11.6667	6.1101	-2.33333	18.23	-2.66667	6.50641	-4.33333	2.3094	-53	20.8806	-50	58.1979	43	59.808	67.3333	156.289	10	9.84886	94	84.6109	31	16.6433	90	60.6218	83	69.9071	566.333	370.346	43.3333
84	4.33333	9.29157	13605.3	214.747	489.333	34.0783	4883.67	1197.15	3.33333	4.93288	257.333	25.0067	43	88.3403	65200.3	100.002	12401.3	1214.84	21451	3995.01	-1.66667	7.63763	-1.66667	21.7332	42684.7	2849.56	213.667	52.5008	31150.3	2818.79	33.6667	109.769	3577	216.516	4557.67	1025.29	16308.7	322.319	1308	229.105	31.6667	13.2035	72.3333	39.1195	15944	1504.43	8563.33	395.897	73
85	5.33333	11.2398	3808	1042.29	61.3333	62.2923	145.333	163.121	29	7.2111	65270.3	120.068	34.6667	4.50925	1953	559.821	23425.3	3284.77	64890	145.124	10	10.583	8.33333	3.51188	3507	556.019	47.3333	2.08167	11651	755.215	3270.67	199.585	30370	1161.93	560	16.8226	10435.3	158.79	52050.7	2372.97	69.6667	25.1462	202.667	41.3562	23328.3	2069.15	11690.3	516.776	75.6667
86	-2	20.0749	-2.33333	6.02771	-17.3333	3.78594	17.3333	75.3813	-9	2.64575	-0.666667	5.1316	4.33333	25.3246	4.33333	13.2791	37.3333	48.6758	-39.3333	36.1709	17.3333	26.5769	-0.333333	11.9304	6.66667	7.57188	-6.66667	5.68624	-22.3333	33.7095	-55	82.1462	122.667	17.4738	276.333	132.085	44.6667	37.072	190.333	97.3156	20.6667	16.2891	164	29.3087	201.667	128.594	566.333	427.715	37.6667
87	262	43.8634	160.667	23.4379	1217.33	257.799	-33.6667	35.8376	1677	203.448	2525.33	530.504	245	65.5973	10616	364.152	11809	1062.81	280.333	31.2143	145.667	38.8373	45.3333	23.5018	1361.33	73.7044	540	39.8873	7593.67	266.41	419	119.013	19883.7	749.818	2629	182.296	142.333	149.246	1030.67	157.513	91.3333	80.314	255.333	85.6757	1566.33	83.0321	2696	255.693	147.333
88	0.666667	15.0444	21.6667	41.8848	26	6.245	50	73.3689	9.66667	7.50555	1.33333	3.78594	41.6667	64.4696	18	15.7162	111	60.025	0	64.6452	1	12.1244	2.66667	4.93288	5.33333	9.29157	2	13.8924	38.3333	18.8768	-65	56.7186	51	55.7494	114	86.0174	35.6667	19.7315	57.6667	64.7328	19.6667	19.6299	92.6667	65.7749	61	113.618	533	125.694	17.6667
89	17	15.8745	5	13.0767	60.3333	103.002	32.3333	28.3078	-3.33333	9.86577	-2.66667	9.07377	39	32.45	13.3333	45.0814	81	84.3267	102.667	113.465	-0.333333	7.02377	21	32.909	-3	2	-3.66667	2.3094	-17	1.73205	13.6667	30.73	46	31.225	172	28	17.6667	16.0416	92.6667	54.8118	26	13.7477	60	12.1244	126	154.544	51.6667	87.9451	52
5	796.667	252.219	83	23.4307	238	49	-6	35.3836	144	23.6432	154.667	3.05505	264.333	77.5263	614	78.0833	151.667	48.7887	17.6667	30.8923	466.667	38.553	220	82.5288	1589.33	47.184	2566.33	252.619	17757	622.681	4.33333	33.3067	87.3333	56.5892	237.333	159.632	168.667	188.988	473	30.315	878	347.108	726.333	234.99	352	43.0929	735.333	362.152	943.333
90	7.66667	9.71253	4.33333	15.308	61.6667	14.2945	-40.3333	19.3993	19.6667	17.8979	5.33333	10.4083	-19.6667	16.0728	103.333	60.0777	-12.3333	38.6566	-48.3333	64.5161	4.33333	11.5036	144	16.6433	234	20.5183	2540.33	286.675	1248	106.925	-88.6667	31.6596	705.667	121.022	354.667	302.684	14163.3	1287.67	495.333	118.462	83.6667	86.512	96.3333	40.6243	92.3333	22.8546	58	208.353	381.333
91	57.3333	38.9915	3.33333	4.72582	64	48.8774	64.3333	83.0803	8	1	5	7.93725	117.667	67.8921	94	32.45	69.6667	29.7377	238	95.9114	19	12.1244	37.3333	13.8684	24	7.2111	1223	263.08	1296.67	164.591	19.6667	100.201	880.333	243.134	653.333	232.616	448	94.4934	334.333	302.593	113.333	55.5368	134.333	75.1953	206.667	57.8129	559	37.51	810
92	-3.66667	20.8407	1	7.81025	-18.3333	41.1866	-45.3333	3.51188	3.66667	2.51661	5.33333	6.35085	-41.6667	6.4291	60	22.3383	-8.33333	7.37111	236.667	521.742	10	28	20.3333	6.1101	22.6667	9.60902	942.667	161.004	1169	130.081	-138	23.6432	1585.67	809.371	126.667	26.1024	7.66667	3.51188	592.667	16.563	339.333	46.7582	39.3333	31.5647	68.3333	29.8719	-66.6667	79.3242	841.333
93	68.6667	65.4319	4.66667	10.9697	174.667	46.1988	28.6667	81.3286	16.6667	14.0119	4.66667	13.8684	52.6667	17.5024	179.333	47.2899	32.3333	3.05505	122.333	184.218	13	23.516	117.667	72.4592	671.667	107.686	1529	132.408	1856.33	95.2698	57	58.66	338.333	14.0119	537.667	73.4938	107	112.12	452.667	30.6649	100	50.8626	169	46.8722	284	121.873	556.667	266.941	6781.33
94	15.6667	58.3124	-0.666667	7.50555	-57.6667	14.9778	-72.3333	42.0159	1.66667	5.68624	-3	5.19615	-19.3333	21.2211	330.667	37.2335	-16.3333	4.72582	-83.3333	66.7857	0.666667	4.6188	-15	11.1355	14.3333	7.63763	2419	138.156	1365	91.8041	-221.667	44.4335	147	15.7162	189.667	48.5833	5334	110.964	536	88.1533	36.6667	3.05505	108	24.5764	130.333	9.07377	401.333	116.749	229.333
95	-6.33333	22.053	1397	1462.33	-28.3333	55.3655	316.667	197.743	-1	4.58258	4.33333	4.93288	35	83.2887	18324.7	2301.1	933.333	116.835	7330.33	266.395	-2.33333	9.0185	-15.3333	6.80686	13865.7	4299.76	1579.67	639.369	9185.67	1136.66	-194.333	40.501	3690.33	470.056	7427	566.612	16861.7	201.981	3056	316.242	21.3333	13.3167	99.6667	67.0622	26930.7	1588.98	12256	414.066	143.333
96	32.6667	8.5049	2786	424.778	98	21.9317	18.6667	75.2485	20.3333	3.05505	56048	3799.6	93	35.7911	1715.33	243.642	12869.3	661.998	64910	115.676	12	3	24	11.1355	1513.33	55.4106	1251.67	147.676	7899.67	914.367	413.667	117.296	3923	1654.78	231.667	135.149	4403	395.099	19344.3	4373.02	38.6667	25.1064	140	53.8424	8659	1579.52	2826.67	423.5	110.333
97	1	24.2487	-13.6667	2.51661	34	89.6047	-63	10.5357	2	1	5.33333	5.03322	1.33333	10.6927	304.333	24.0069	-30.3333	2.51661	-32.6667	15.9478	8.66667	14.3643	-5.33333	10.6927	16.3333	0.57735	1553.67	83.4286	1081.67	24.5832	-250	28.3549	347.667	65.5769	-1	29.5127	-0.333333	9.71253	457	30.2655	42.6667	13.6504	73.3333	6.02771	8.66667	8.3865	-105.667	132.213	42.6667
98	-1	22.5389	15.6667	18.1751	52.3333	16.773	-74.6667	21.7332	268.667	164.628	650.333	189.751	-6.33333	11.1505	2425.67	744.457	2148.67	753.56	-74	63.1744	10	11.3578	18.3333	26.2742	389.333	22.723	1515	284.449	3092.33	671.671	-75.6667	67.6486	8563.67	1462.03	1955.67	108.703	248	232.463	597	73.8986	469	84.1606	138.333	15.3731	1250.67	268.761	719.333	165.862	277
99	12.6667	31.1823	4.33333	4.6188	36.3333	134.886	-73	19.2873	4	3	5.66667	9.29157	-48.3333	9.07377	62	31.607	-34	14	22.6667	136.288	-3.66667	10.116	28	5.2915	83.6667	11.8462	1919.67	391.801	1513.67	141.737	-176	15.8745	5743	491.348	21.3333	15.5027	28	43.2782	560.333	18.7172	452	23.4307	306.667	8.96289	32	59.3043	323.333	200.216	147.667
100	-4.66667	25.1462	-13	6.245	2.33333	95.5528	-78.3333	22.5462	2	7.93725	-4.66667	7.0946	-17	15.3948	34	18.3303	-32	8.544	-102	16.5227	-0.333333	6.4291	8.66667	4.04145	19.3333	10.116	2157.67	54.0494	1582	49.93	-202	21	4446.67	1204.29	15.3333	99.2287	33.3333	18.8768	495	45.5082	815.333	48.7887	207.667	168.883	76	32.6037	301.333	114.527	453.333
101	22.6667	8.02081	20	14.9332	305.667	101.55	108.667	6.4291	24.6667	14.0475	42	24.5764	140.333	43.0039	171.667	101.791	140.333	31.2623	141.667	90.8534	40.3333	35.2751	39.3333	17.8979	29.6667	4.93288	1740.33	35.7258	1523.67	305.04	336.333	269.121	327.667	36.5285	251.333	168.506	3519.33	372.688	349.333	153.588	70.6667	27.4651	204.667	40.5134	223.667	206.933	875	289.021	397
PPA	-20	4.3589	-5.33333	2.51661	1.33333	78.015	-12	30.5123	5	4.58258	12.6667	28.8848	-18.3333	21.5484	4.33333	7.63763	-4.66667	29.6704	10.3333	40.6735	-0.666667	10.2632	-2.33333	2.3094	-3	6.55744	-1.66667	5.1316	-14.6667	6.02771	-34.6667	65.5159	1	12.53	50	62.6977	11	8.18535	13	54.2494	7	8.7178	16	22.6053	32	14	109.333	176.684	18
RPAP	-0.333333	13.8684	0.666667	7.23418	245.333	32.5935	43.3333	45.3578	13.6667	8.3865	6.33333	0.57735	-29.3333	28.3608	14.6667	31.88	66.3333	23.0072	35.6667	101.195	0.333333	12.8582	14.6667	16.6233	26.3333	10.2144	15	29.3087	20.3333	35.4448	-62.6667	73.5482	17.6667	17.2143	209.333	171.413	24	20.9523	71.6667	54.4181	22.3333	7.57188	231	48.0729	43.6667	37.899	154.333	54.8483	69.6667
B	-4	13.7477	2.66667	3.05505	46.6667	21.362	-28.6667	72.3901	16.6667	19.0088	5	13.5277	29.6667	32.8684	40.3333	60.302	66	81.6884	98.3333	134.968	27	24.2487	40	24.5764	2.66667	6.35085	-4	11.1355	12.6667	38.0832	-84.6667	28.1484	36	26.8887	232.333	122.712	13.3333	22.4796	61.3333	35.949	23.6667	2.3094	49	14.5258	84.6667	73.7993	151.333	153.376	52.6667
H	5005.67	1720.43	7300.67	2525.35	10654.3	823.87	18330	1321.82	10658	299.164	13210.7	2776.43	17585.3	7316.89	17898.7	4457.49	14986.3	3840.98	17910.7	4027.63	14558.3	8086.7	10973.7	6667.17	18860	1516.73	13467.3	703.142	14103.7	1499.64	9696	920.806	49547.3	18706.1	60968.7	7410.29	32784	12900.1	57631.7	6730.3	37273.7	3655.07	42577	10205	17708.7	3893.54	42817	13238.1	6088
M	706.333	118.93	655	346.977	2010	210.445	2206	156.346	1070	259.917	1684.33	173.079	1382	538.649	1213	51.6817	1160.33	591.191	1719.33	241.715	487	237.691	306.333	172.816	694	316.214	1287.33	266.491	3348.67	2719.61	1367	42.8836	1588.67	426.406	4788	1114.89	2085.33	1286.33	3953.67	714.188	1789	796.523	2859	366.321	5831.33	1606.21	5064.67	836.23	1510.33
PC	33936.7	9041	37922.3	2329.49	20572.3	13108	32823.3	6346.58	26780	9083.7	60345.7	5364.64	20832.7	15108.5	43390	2904.53	46034	32303.4	34412.7	2186.89	34689.7	3366.96	17953.7	15618.5	35637.7	22597	60416.7	3920.8	23492	15497.1	35824	10184	52471.3	12059.4	57441.3	6850.35	24719.3	2759.93	60946.3	7755.55	54756.7	10714.7	22567.7	5687.47	18082.7	5482.75	58814	8680.76	17485.7
NC	33.3333	48.5833	35.6667	64.4231	75	182.765	234.667	238.726	115	97.2471	87.3333	79.0337	244.333	205.947	52	64.2106	127	96.1301	70.6667	172.691	172.333	189.674	58.6667	71.1149	38.6667	59.3492	496	428.895	243.333	329.268	477.333	148.123	80.6667	61.5007	170.333	160.376	-12	47.634	90.6667	109.162	21.6667	21.0317	91	47.8435	95	46.2277	203	220.02	13
[truncated: 67 more columns]
